# Supplementary material for: Plug & play origami modules with all-purpose deformation modes
Source: Nat Commun. 2023 Jul 19;14:4329. doi: 10.1038/s41467-023-39980-7 (PMC10356792; doi:10.1038/s41467-023-39980-7)
Supplement: Supplementary file 20 — Source Data [file 41467_2023_39980_MOESM20_ESM.xlsx]

## Sheet: figure 1b
this work		origami-base		pneumatic		smart material
reference	motion modes	references	motion modes	references	motion modes	references	motion modes
this work	7	[4]	1	[7]	1	[55]	1
		[5]	1	[8]	1	[56]	1
		[27]	1	[15]	1	[57]	2
		[28]	4	[16]	1	[58]	1
		[31]	2	[17]	1	[59]	1
		[32]	2	[24]	3	[60]	1
		[47]	2	[51]	2	[61]	4
		[48]	4	[52]	1	[62]	1
		[49]	1	[53]	1	[63]	1
		[50]	1	[54]	1	[64]	1

## Sheet: figure 2b
exprimental results			simulation results		analytical results		exprimental results			simulation results		analytical results
Pm (-kPa)	H (mm)	SD	Pm (-kPa)	H (mm)	Pm (-kPa)	H (mm)	Pm (-kPa)	β (deg)	SD	Pm (-kPa)	β (deg)	Pm (-kPa)	β (deg)
0	45	0	0	44.1	0	45	0	0	0	0	0	0	0
0.1	44.5865	0.16171	0.0575	44.068	0.04844	44.8	0.1	1.49567	0.23267	0.0575	0.10105	0.04844	0.74679
0.2	44.322	0.28885	0.115	43.9041	0.09637	44.6	0.2	2.66797	0.37016	0.115	0.54885	0.09637	1.4616
0.3	44.0555	0.32382	0.1725	43.687	0.14382	44.4	0.3	3.82331	0.49502	0.1725	1.09635	0.14382	2.15494
0.4	43.771	0.28999	0.23	43.5536	0.19084	44.2	0.4	4.96512	0.61069	0.23	1.41567	0.19084	2.82819
0.5	43.454	0.20986	0.2875	43.4991	0.23746	44	0.5	6.09684	0.71941	0.2875	1.54557	0.23746	3.48259
0.6	43.0919	0.10464	0.345	43.4009	0.2837	43.8	0.6	7.22187	0.82204	0.345	1.76817	0.2837	4.11923
0.7	42.6735	0.04349	0.4025	43.1889	0.32959	43.6	0.7	8.34365	0.91819	0.4025	2.22422	0.32959	4.7391
0.8	42.1895	0.1466	0.46	42.9233	0.37514	43.4	0.8	9.4656	1.00633	0.46	2.76329	0.37514	5.34309
0.9	41.6321	0.25388	0.5175	42.7028	0.42038	43.2	0.9	10.5911	1.08405	0.5175	3.18853	0.42038	5.93201
1	40.9951	0.34779	0.575	42.5535	0.46532	43	1	11.7237	1.14822	0.575	3.47483	0.46532	6.50657
1.1	40.2741	0.42732	0.6325	42.4228	0.50997	42.8	1.1	12.8667	1.19521	0.6325	3.72322	0.50997	7.06746
1.2	39.4663	0.49713	0.69	42.2403	0.55435	42.6	1.2	14.0236	1.22106	0.69	4.05923	0.55435	7.61526
1.3	38.5707	0.56634	0.7475	41.9627	0.59846	42.4	1.3	15.1977	1.22161	0.7475	4.55625	0.59846	8.15055
1.4	37.5875	0.64604	0.805	41.5917	0.64233	42.2	1.4	16.3926	1.19271	0.805	5.21924	0.64233	8.67383
1.5	36.5191	0.74493	0.8625	41.1912	0.68594	42	1.5	17.6116	1.13044	0.8625	5.92129	0.68594	9.18558
1.6	35.3693	0.86549	0.92	40.8504	0.72932	41.8	1.6	18.8582	1.0316	0.92	6.52078	0.72932	9.68623
1.7	34.1435	1.00275	0.9775	40.6104	0.77247	41.6	1.7	20.1358	0.8949	0.9775	6.93056	0.77247	10.1762
1.8	32.8489	1.14568	1.035	40.429	0.81539	41.4	1.8	21.4477	0.72472	1.035	7.23623	0.81539	10.6558
1.9	31.4942	1.27926	1.0925	40.215	0.8581	41.2	1.9	22.7975	0.54554	1.0925	7.59531	0.8581	11.1255
2	30.09	1.38635	1.15	39.8907	0.90059	41	2	24.1886	0.45481	1.15	8.13853	0.90059	11.5855
2.1	28.6482	1.44964	1.2075	39.4381	0.94287	40.8	2.1	25.6243	0.61341	1.2075	8.89122	0.94287	12.0361
2.2	27.1827	1.45517	1.265	38.9141	0.98494	40.6	2.2	27.1082	0.98505	1.265	9.72769	0.98494	12.4777
			1.3225	38.4101	1.02682	40.4				1.3225	10.5239	1.02682	12.9106
			1.38	37.9449	1.06849	40.2				1.38	11.234	1.06849	13.3348
			1.4375	37.5147	1.10998	40				1.4375	11.8781	1.10998	13.7508
			1.495	37.1292	1.15127	39.8				1.495	12.4506	1.15127	14.1586
			1.5525	36.7675	1.19237	39.6				1.5525	12.9729	1.19237	14.5586
			1.61	36.3796	1.23329	39.4				1.61	13.5198	1.23329	14.9508
			1.6675	35.9033	1.27403	39.2				1.6675	14.1785	1.27403	15.3356
			1.725	35.2387	1.31459	39				1.725	15.0771	1.31459	15.713
			1.7825	34.2977	1.35498	38.8				1.7825	16.2929	1.35498	16.0832
			1.84	32.996	1.39519	38.6				1.84	17.8807	1.39519	16.4465
			1.8975	31.2079	1.43524	38.4				1.8975	19.9242	1.43524	16.8028
			1.955	28.6986	1.47511	38.2				1.955	22.3518	1.47511	17.1525
			2.0125	25.7181	1.51482	38				2.0125	24.4775	1.51482	17.4955
					1.55437	37.8						1.55437	17.832
					1.59377	37.6						1.59377	18.1623
					1.633	37.4						1.633	18.4862
					1.67209	37.2						1.67209	18.8041
					1.71102	37						1.71102	19.1159
					1.74981	36.8						1.74981	19.4218
					1.78846	36.6						1.78846	19.7218
					1.82696	36.4						1.82696	20.0162
					1.86533	36.2						1.86533	20.3048
					1.90357	36						1.90357	20.5879
					1.94167	35.8						1.94167	20.8655
					1.97965	35.6						1.97965	21.1377
					2.0175	35.4						2.0175	21.4045
					2.05524	35.2						2.05524	21.666
					2.09286	35						2.09286	21.9223
					2.13036	34.8						2.13036	22.1735
					2.16776	34.6						2.16776	22.4195
					2.20505	34.4						2.20505	22.6605

## Sheet: figure 2c
Pp (kPa)	H (mm)	SD	Pm (-kPa)	H (mm)	SD	Pp (kPa)	β (deg)	SD	Pm (-kPa)	β (deg)	SD	Pp (kPa)	α (deg)	SD	Pm (-kPa)	α (deg)	SD
0	22	0.0577	0	21.8651	0.0577	0	0.00111	0.01834	0	-2.3498	0.30211	0	0.01723	0.00232	0	-1.47753	0.88931
1.125	21.9776	0.0577	0.5	21.8425	0.51942	1.125	-0.00607	0.01361	0.5	3.07207	1.96367	1.125	0.00282	0.00519	0.5	-0.92745	1.03425
2.25	21.9659	0.0577	1	21.8293	0.87203	2.25	-0.0124	0.00933	1	5.40557	1.98939	2.25	-0.0095	0.00967	1	-0.60817	1.13566
3.375	21.9548	0.0577	1.5	21.8066	1.01664	3.375	-0.01785	0.00593	1.5	6.96122	1.40388	3.375	-0.01985	0.01321	1.5	0.22997	1.28255
4.5	21.9445	0.0577	2	21.7796	1.002	4.5	-0.02236	0.00492	2	8.21395	0.66582	4.5	-0.02836	0.01579	2	1.50364	1.46546
5.625	21.9348	0.0577	2.5	21.7521	0.88389	5.625	-0.02592	0.00702	2.5	9.45815	0.04489	5.625	-0.03513	0.0175	2.5	3.1295	1.67496
6.75	21.9257	0.0577	3	21.7272	0.71147	6.75	-0.02851	0.01022	3	10.8399	0.34122	6.75	-0.0403	0.01843	3	5.02424	1.9016
7.875	21.9172	0.0577	3.5	21.7064	0.52628	7.875	-0.03012	0.01353	3.5	12.3894	0.4898	7.875	-0.04396	0.01869	3.5	7.10452	2.13595
9	21.9093	0.0577	4	21.6906	0.36324	9	-0.03078	0.01665	4	14.0528	0.47617	9	-0.04623	0.01838	4	9.28704	2.36857
10.125	21.9019	0.0577	4.5	21.6793	0.25148	10.125	-0.03049	0.01947	4.5	15.7252	0.41661	10.125	-0.04723	0.0176	4.5	11.4885	2.59002
11.25	21.8951	0.0577	5	21.6711	0.20363	11.25	-0.0293	0.02194	5	17.2821	0.43142	11.25	-0.04705	0.01648	5	13.6254	2.79086
12.375	21.8888	0.0577	5.5	21.6631	0.19427	12.375	-0.02723	0.02401	5.5	18.6122	0.6079	12.375	-0.04582	0.01516	5.5	15.6147	2.96164
13.5	21.883	0.0577	6	21.6519	0.18934	13.5	-0.02435	0.02569	6	19.6495	0.96333	13.5	-0.04362	0.01381	6	17.3728	3.09293
14.625	21.8777	0.0577	6.5	21.6325	0.18241	14.625	-0.02071	0.02695	6.5	20.4055	1.40802	14.625	-0.04057	0.01266	6.5	18.8166	3.17529
15.75	21.8728	0.0577	7	21.599	0.19061	15.75	-0.01638	0.02784	7	21.0017	1.70827	15.75	-0.03676	0.01197	7	19.8626	3.19928
16.875	21.8684	0.0577	7.5	21.5444	0.24638	16.875	-0.01143	0.02836	7.5	21.7015	1.44939	16.875	-0.0323	0.01197	7.5	20.4276	3.15546
18	21.8644	0.0577	8	21.4607	0.39368	18	-0.00595	0.02858	8	22.9427	0.00129	18	-0.02727	0.01276	8	20.4282	3.03439
19.125	21.8608	0.0577				19.125	-1.94307e-05	0.02853				19.125	-0.02178	0.01425
20.25	21.8576	0.0577				20.25	0.00626	0.02829				20.25	-0.01592	0.01625
21.375	21.8548	0.0577				21.375	0.01279	0.02792				21.375	-0.00977	0.01855
22.5	21.8523	0.0577				22.5	0.01946	0.0275				22.5	-0.00343	0.02103
23.625	21.8501	0.0577				23.625	0.02617	0.02709				23.625	0.00302	0.02355
24.75	21.8483	0.0577				24.75	0.03279	0.02673				24.75	0.00949	0.02606
25.875	21.8467	0.0577				25.875	0.03922	0.02646				25.875	0.0159	0.0285
27	21.8454	0.0577				27	0.04533	0.02627				27	0.02216	0.03083
28.125	21.8444	0.0577				28.125	0.05099	0.02614				28.125	0.02821	0.03305
29.25	21.8437	0.0577				29.25	0.05609	0.026				29.25	0.03395	0.03514
30.375	21.8432	0.0577				30.375	0.06049	0.02578				30.375	0.03932	0.03712
31.5	21.8429	0.0577				31.5	0.06407	0.02538				31.5	0.04425	0.03901
32.625	21.8428	0.0577				32.625	0.0667	0.0247				32.625	0.04865	0.04083
33.75	21.8429	0.0577				33.75	0.06825	0.02367				33.75	0.05247	0.04266
34.875	21.8432	0.0577				34.875	0.06859	0.02222				34.875	0.05562	0.04453
36	21.8437	0.0577				36	0.0676	0.02035				36	0.05806	0.04654
37.125	21.8442	0.0577				37.125	0.06516	0.01819				37.125	0.05971	0.04875
38.25	21.845	0.0577				38.25	0.06114	0.01613				38.25	0.06052	0.05126
39.375	21.8458	0.0577				39.375	0.05541	0.01506				39.375	0.06041	0.05416
40.5	21.8468	0.0577				40.5	0.04788	0.0163				40.5	0.05934	0.05753
41.625	21.8479	0.0577				41.625	0.03842	0.02059				41.625	0.05725	0.06144
42.75	21.849	0.0577				42.75	0.02693	0.0276				42.75	0.05409	0.06595
43.875	21.8503	0.0577				43.875	0.0133	0.03678				43.875	0.0498	0.0711
45	21.8516	0.0577				45	-0.00256	0.0478				45	0.04433	0.07693
46.125	21.8529	0.0577				46.125	-0.02075	0.06053				46.125	0.03763	0.08346
47.25	21.8543	0.0577				47.25	-0.04134	0.07487				47.25	0.02966	0.09068
48.375	21.8558	0.0577				48.375	-0.06443	0.09079				48.375	0.02038	0.09859
49.5	21.8572	0.0577				49.5	-0.09007	0.10826				49.5	0.00973	0.10719
50.625	21.8587	0.0577				50.625	-0.11834	0.12724				50.625	-0.00231	0.11645
51.75	21.8602	0.0577				51.75	-0.14928	0.1477				51.75	-0.01579	0.12637
52.875	21.8616	0.0577				52.875	-0.18294	0.16958				52.875	-0.03075	0.13692
54	21.8631	0.0577				54	-0.21935	0.19282				54	-0.04721	0.14809
55.125	21.8645	0.0577				55.125	-0.25855	0.21734				55.125	-0.06522	0.15985
56.25	21.8659	0.0577				56.25	-0.30054	0.24303				56.25	-0.0848	0.17219
57.375	21.8672	0.0577				57.375	-0.34533	0.26979				57.375	-0.10599	0.18508
58.5	21.8685	0.0577				58.5	-0.39291	0.29746				58.5	-0.1288	0.19853
59.625	21.8698	0.0577				59.625	-0.44326	0.32591				59.625	-0.15326	0.21251
60.75	21.871	0.0577				60.75	-0.49635	0.35494				60.75	-0.17941	0.22701
61.875	21.8721	0.0577				61.875	-0.55212	0.38436				61.875	-0.20725	0.24203
63	21.8732	0.0577				63	-0.61053	0.41394				63	-0.23681	0.25756
64.125	21.8741	0.0577				64.125	-0.67149	0.44343				64.125	-0.2681	0.2736
65.25	21.875	0.0577				65.25	-0.73491	0.47257				65.25	-0.30114	0.29016
66.375	21.8758	0.0577				66.375	-0.80069	0.50105				66.375	-0.33595	0.30724
67.5	21.8765	0.0577				67.5	-0.86871	0.52855				67.5	-0.37253	0.32487
68.625	21.8771	0.0577				68.625	-0.93884	0.55472				68.625	-0.4109	0.34306
69.75	21.8776	0.0577				69.75	-1.01091	0.57918				69.75	-0.45106	0.36184
70.875	21.878	0.0577				70.875	-1.08475	0.60153				70.875	-0.49302	0.38125
72	21.8782	0.0577				72	-1.16018	0.62133				72	-0.53678	0.40134
73.125	21.8784	0.0577				73.125	-1.23699	0.63813				73.125	-0.58234	0.42215
74.25	21.8784	0.0577				74.25	-1.31495	0.65144				74.25	-0.62971	0.44374
75.375	21.8783	0.0577				75.375	-1.3938	0.66075				75.375	-0.67887	0.46621
76.5	21.8781	0.0577				76.5	-1.4733	0.66554				76.5	-0.72984	0.48961
77.625	21.8778	0.0577				77.625	-1.55314	0.66525				77.625	-0.78259	0.51406
78.75	21.8773	0.0577				78.75	-1.63302	0.65933				78.75	-0.83713	0.53965
79.875	21.8767	0.0577				79.875	-1.71261	0.64723				79.875	-0.89345	0.56649
81	21.8759	0.0577				81	-1.79155	0.62842				81	-0.95152	0.59473
82.125	21.8751	0.0577				82.125	-1.86948	0.60243				82.125	-1.01135	0.62449
83.25	21.874	0.0577				83.25	-1.94598	0.56895				83.25	-1.07291	0.65593
84.375	21.8729	0.0577				84.375	-2.02064	0.52791				84.375	-1.13618	0.68921
85.5	21.8716	0.0577				85.5	-2.09302	0.4798				85.5	-1.20115	0.72448
86.625	21.8702	0.0577				86.625	-2.16263	0.4262				86.625	-1.26779	0.76194
87.75	21.8686	0.0577				87.75	-2.22898	0.37117				87.75	-1.33609	0.80177
88.875	21.8669	0.0577				88.875	-2.29156	0.32387				88.875	-1.40601	0.84416
90	21.8651	0.0577				90	-2.3498	0.30211				90	-1.47753	0.88931

## Sheet: figure 3b
Pm (-kPa)	H (mm)	SD	Pm (-kPa)	β (deg)	SD
0	75.5	0	0	0	0
0.6	73.054	0.846	0.6	0.48151	0.18747
1	71.9495	0.94393	1	1.11981	0.50294
1.1	71.1105	0.96828	1.1	1.26668	0.61594
1.3	68.7472	0.94638	1.3	1.55937	0.85357
1.4	67.2522	0.90718	1.4	1.71067	0.97529
1.5	65.5809	0.86585	1.5	1.87038	1.09654
1.8	59.8489	0.90746	1.6	2.04423	1.2143
1.9	57.8221	0.99873	1.7	2.24061	1.32357
2	55.7966	1.11215	1.8	2.47208	1.4159
2.1	53.8029	1.23242	1.9	2.75749	1.47723
2.2	51.8666	1.34761	2	3.12422	1.48543
2.3	50.008	1.44977	2.1	3.60697	1.4108
2.4	48.2423	1.53436	2.2	4.23281	1.2299
2.5	46.5798	1.59942	2.3	4.97796	0.96883
2.6	45.0266	1.64482	2.4	5.71941	0.76798
2.7	43.5852	1.67165	2.5	6.27561	0.82822
2.8	42.2551	1.68175	2.6	6.53526	1.07151
2.9	41.0338	1.67732	2.7	6.51586	1.312
3	39.9172	1.6607	2.8	6.30979	1.50321
3.1	38.8999	1.63417	2.9	6.00671	1.63081
3.2	37.9759	1.59988	3	5.66349	1.67318
3.3	37.1388	1.55972	3.1	5.31359	1.62932
3.4	36.3823	1.51534	3.2	4.97982	1.52374
3.5	35.6999	1.46817	3.3	4.67811	1.39006
3.6	35.0853	1.41936	3.4	4.41712	1.25629
3.7	34.5328	1.36986	3.5	4.1988	1.13933
3.8	34.0368	1.32043	3.6	4.02044	1.04612
3.9	33.5919	1.27166	3.7	3.87696	0.97718
4	33.1936	1.224	3.8	3.76257	0.92977
4.1	32.8374	1.17777	3.9	3.67184	0.89996
4.2	32.5191	1.1332	4	3.59999	0.8838
4.3	32.2352	1.09045	4.1	3.5431	0.87779
4.4	31.9824	1.0496	4.2	3.498	0.87911
4.5	31.7574	1.01071	4.3	3.46215	0.88551
4.6	31.5578	0.97376	4.4	3.43357	0.89528
4.7	31.3809	0.93874	4.5	3.41069	0.90715
4.8	31.2245	0.9056	4.6	3.39226	0.92013
4.9	31.0867	0.87429	4.7	3.37731	0.93351
5	30.9655	0.84471	4.8	3.36506	0.94675
5.1	30.8594	0.81681	4.9	3.35488	0.95947
5.2	30.7669	0.7905	5	3.34629	0.97137
5.3	30.6867	0.76569	5.1	3.33889	0.98224
5.4	30.6175	0.74231	5.2	3.33236	0.99195
5.5	30.5583	0.72027	5.3	3.32643	1.00038
5.6	30.5081	0.6995	5.4	3.32091	1.00747
5.7	30.466	0.67992	5.5	3.31563	1.01319
5.8	30.4313	0.66146	5.6	3.31044	1.01751
5.9	30.4033	0.64405	5.7	3.30524	1.02043
6	30.3812	0.62764	5.8	3.29994	1.02196
			5.9	3.29448	1.02213
			6	3.28878	1.02095

## Sheet: figure 3c
Pp (kPa)	H (mm)	SD	Pm (-kPa)	H (mm)	SD	Pp (kPa)	β (deg)	SD	Pm (-kPa)	β (deg)	SD	Pp (kPa)	α (deg)	SD	Pm (-kPa)	α (deg)	SD
0	44	0.01732	0	43.0099	0.29363	0	0	0.09315	0	-0.08915	0.27591	0	0	0.10305	0	-2.07418	0.46478
1	43.9759	0.05207	0.5	43.45	0.39631	1	0.0124	0.02459	0.5	0.54093	0.69963	1	-0.06001	0.11707	0.5	-1.17554	1.12151
2	43.9532	0.10303	1	43.6516	0.457	2	0.07753	0.08288	1	0.62443	1.01417	2	-0.04681	0.12898	1	0.07552	1.35298
3	43.9317	0.14632	1.5	43.7493	0.46694	3	0.13442	0.15465	1.5	0.48725	0.92986	3	-0.03876	0.13866	1.5	1.44328	1.23612
4	43.9113	0.18211	2	43.7661	0.51412	4	0.1836	0.22066	2	0.24031	0.84088	4	-0.03562	0.14613	2	3.08925	1.12334
5	43.892	0.21094	2.5	43.7228	0.66222	5	0.22554	0.28033	2.5	-0.09907	0.93946	5	-0.03716	0.15148	2.5	5.12766	1.40805
6	43.8738	0.2334	3	43.6385	0.87641	6	0.26074	0.33378	3	-0.50928	0.95946	6	-0.04316	0.15481	3	7.62545	2.0034
7	43.8565	0.25005	3.5	43.5305	1.09721	7	0.28966	0.38121	3.5	-0.92201	0.75153	7	-0.05339	0.15626	3.5	10.6023	2.6693
8	43.84	0.26144	4	43.4143	1.28189	8	0.31273	0.42288	4	-1.22211	0.50795	8	-0.06764	0.15596	4	14.0307	3.29394
9	43.8244	0.2681	4.5	43.3034	1.40344	9	0.3304	0.45905	4.5	-1.27651	0.68071	9	-0.08568	0.15407	4.5	17.8358	3.83652
10	43.8095	0.27051	5	43.2097	1.4464	10	0.34307	0.48997	5	-0.97906	0.96919	10	-0.10732	0.15075	5	21.8953	4.27364
11	43.7953	0.26915	5.5	43.1431	1.40491	11	0.35115	0.5159	5.5	-0.29807	1.01895	11	-0.13235	0.14618	5.5	26.0401	4.56222
12	43.7817	0.26445	6	43.1118	1.28193	12	0.35501	0.5371	6	0.68668	0.78688	12	-0.16055	0.14053	6	30.0532	4.61249
13	43.7687	0.25683	6.5	43.1219	1.08881	13	0.35504	0.55381	6.5	1.77055	0.48798	13	-0.19174	0.13403	6.5	33.671	4.27426
14	43.7562	0.2467	7	43.1779	0.84508	14	0.35158	0.56627	7	2.64759	0.49414	14	-0.22572	0.1269	7	36.5821	3.34177
15	43.7441	0.23441	7.5	43.2825	0.57833	15	0.34497	0.57474	7.5	2.9841	0.49467	15	-0.26229	0.11942	7.5	38.4281	1.654
16	43.7324	0.22031	8	43.4365	0.32382	16	0.33554	0.57945	8	2.55546	0.56084	16	-0.30127	0.11193	8	38.8032	2.06915
17	43.7211	0.20473				17	0.32361	0.58064				17	-0.34248	0.10481
18	43.7101	0.18796				18	0.30946	0.57853				18	-0.38574	0.09855
19	43.6993	0.17029				19	0.29339	0.57335				19	-0.43088	0.09369
20	43.6887	0.15198				20	0.27566	0.56533				20	-0.47771	0.09077
21	43.6782	0.13328				21	0.25653	0.55469				21	-0.52608	0.09028
22	43.6679	0.11442				22	0.23625	0.54165				22	-0.57583	0.09247
23	43.6577	0.09563				23	0.21505	0.52642				23	-0.62678	0.09732
24	43.6476	0.07717				24	0.19315	0.5092				24	-0.6788	0.10454
25	43.6374	0.05933				25	0.17075	0.49021				25	-0.73172	0.11373
26	43.6272	0.04267				26	0.14805	0.46966				26	-0.7854	0.12445
27	43.617	0.02853				27	0.12523	0.44774				27	-0.83969	0.1363
28	43.6067	0.02102				28	0.10246	0.42466				28	-0.89446	0.14896
29	43.5963	0.02524				29	0.07991	0.40062				29	-0.94957	0.16215
30	43.5857	0.0364				30	0.05771	0.37581				30	-1.00489	0.17564
31	43.575	0.04926				31	0.03602	0.35046				31	-1.06029	0.18927
32	43.5642	0.06215				32	0.01495	0.32476				32	-1.11565	0.20289
33	43.5531	0.07457				33	-0.00538	0.29893				33	-1.17085	0.21639
34	43.5418	0.08629				34	-0.02487	0.27321				34	-1.22576	0.22965
35	43.5304	0.09726				35	-0.04341	0.24784				35	-1.28029	0.24259
36	43.5187	0.10744				36	-0.06093	0.22312				36	-1.33431	0.25514
37	43.5067	0.11685				37	-0.07735	0.1994				37	-1.38774	0.26724
38	43.4945	0.12552				38	-0.0926	0.17707				38	-1.44046	0.27882
39	43.482	0.13349				39	-0.10663	0.15669				39	-1.49238	0.28983
40	43.4693	0.14083				40	-0.11939	0.13892				40	-1.54341	0.30024
41	43.4563	0.14761				41	-0.13085	0.12458				41	-1.59346	0.30999
42	43.4431	0.15391				42	-0.14096	0.11454				42	-1.64245	0.31906
43	43.4296	0.1598				43	-0.14971	0.10948				43	-1.69029	0.32742
44	43.4158	0.16539				44	-0.15709	0.10948				44	-1.73691	0.33504
45	43.4018	0.17075				45	-0.1631	0.11395				45	-1.78224	0.34189
46	43.3875	0.17596				46	-0.16773	0.12178				46	-1.82621	0.34795
47	43.3731	0.18112				47	-0.171	0.13181				47	-1.86875	0.35322
48	43.3584	0.18628				48	-0.17292	0.14304				48	-1.9098	0.35766
49	43.3435	0.19151				49	-0.17353	0.15472				49	-1.94931	0.36128
50	43.3284	0.19686				50	-0.17284	0.16633				50	-1.98722	0.36407
51	43.3131	0.20236				51	-0.17091	0.1775				51	-2.02349	0.36601
52	43.2977	0.20803				52	-0.16778	0.18796				52	-2.05806	0.3671
53	43.2822	0.21389				53	-0.16349	0.19755				53	-2.09091	0.36734
54	43.2665	0.21991				54	-0.15812	0.20614				54	-2.12198	0.36673
55	43.2508	0.22609				55	-0.15171	0.21365				55	-2.15125	0.36527
56	43.2351	0.23238				56	-0.14434	0.22006				56	-2.1787	0.36297
57	43.2193	0.23876				57	-0.13609	0.22533				57	-2.20428	0.35983
58	43.2035	0.24516				58	-0.12704	0.22948				58	-2.22799	0.35585
59	43.1878	0.25154				59	-0.11727	0.23254				59	-2.2498	0.35105
60	43.1722	0.25784				60	-0.10687	0.23454				60	-2.2697	0.34543
61	43.1567	0.26399				61	-0.09594	0.23556				61	-2.28769	0.33901
62	43.1414	0.26995				62	-0.08458	0.23566				62	-2.30375	0.3318
63	43.1263	0.27565				63	-0.07289	0.23493				63	-2.31789	0.32381
64	43.1114	0.28103				64	-0.06097	0.23348				64	-2.33011	0.31508
65	43.0968	0.28605				65	-0.04894	0.23139				65	-2.34041	0.30561
66	43.0826	0.29066				66	-0.03692	0.22878				66	-2.3488	0.29545
67	43.0688	0.29482				67	-0.02502	0.22577				67	-2.3553	0.28463
68	43.0555	0.2985				68	-0.01336	0.22245				68	-2.35993	0.27321
69	43.0426	0.30166				69	-0.00207	0.21894				69	-2.3627	0.26125
70	43.0304	0.30431				70	0.00872	0.21532				70	-2.36365	0.24885
71	43.0187	0.30641				71	0.0189	0.21165				71	-2.3628	0.23612
72	43.0078	0.30797				72	0.02831	0.20798				72	-2.3602	0.22324
73	42.9975	0.309				73	0.03684	0.20432				73	-2.35586	0.21045
74	42.9882	0.3095				74	0.04435	0.20067				74	-2.34985	0.19807
75	42.9796	0.30951				75	0.05069	0.19697				75	-2.3422	0.18655
76	42.9721	0.30904				76	0.05573	0.19316				76	-2.33296	0.17651
77	42.9656	0.30814				77	0.05933	0.18916				77	-2.32219	0.1687
78	42.9601	0.30685				78	0.06136	0.18488				78	-2.30994	0.16406
79	42.9558	0.30523				79	0.06166	0.18028				79	-2.29628	0.16351
80	42.9528	0.30334				80	0.0601	0.17537				80	-2.28127	0.16783
81	42.9511	0.30124				81	0.05653	0.17029				81	-2.26498	0.17746
82	42.9509	0.29902				82	0.05082	0.16538				82	-2.24748	0.19243
83	42.9521	0.29678				83	0.04282	0.16128				83	-2.22886	0.21245
84	42.9549	0.29462				84	0.03238	0.15906				84	-2.20918	0.23712
85	42.9593	0.29268				85	0.01937	0.16023				85	-2.18855	0.26599
86	42.9656	0.29112				86	0.00365	0.16671				86	-2.16704	0.29875
87	42.9736	0.29015				87	-0.01493	0.18038				87	-2.14475	0.33513
88	42.9836	0.29002				88	-0.03649	0.2027				88	-2.12177	0.37497
89	42.9957	0.29105				89	-0.06119	0.23445				89	-2.09822	0.4182
90	43.0099	0.29363				90	-0.08915	0.27591				90	-2.07418	0.46478

## Sheet: figure 3d
Pp (kPa)	H (mm)	SD	Pm (-kPa)	H (mm)	SD	Pp (kPa)	H (mm)	SD	Pp (kPa)	β (deg)	SD	Pm (-kPa)	β (deg)	SD	Pp (kPa)	β (deg)	SD
0	75.5	0	0	74.2046	0.0851	0	50.01	0.2999	0	0	0	0	2.54895	0.70234	0	26.6809	0.28168
1	75.5042	0.00796	0.1	73.6702	0.06359	1	50.5444	0.38709	1	0.08965	0.03291	0.1	3.14519	0.4279	1	26.6115	0.39004
2	75.4925	0.01077	0.2	73.1544	0.09023	2	50.505	0.41935	2	0.18052	0.03143	0.2	4.40954	0.38659	2	26.3535	0.59804
3	75.4815	0.01878	0.3	72.6059	0.11812	3	50.4715	0.45016	3	0.26758	0.05023	0.3	5.63142	0.34754	3	26.1151	0.79593
4	75.4712	0.02712	0.4	72.028	0.14258	4	50.4438	0.47956	4	0.35089	0.07425	0.4	6.81151	0.31066	4	25.8955	0.98247
5	75.4615	0.03507	0.5	71.4237	0.16367	5	50.4217	0.50761	5	0.43056	0.09896	0.5	7.9505	0.27589	5	25.6937	1.15749
6	75.4524	0.04246	0.6	70.7961	0.18258	6	50.405	0.53437	6	0.50666	0.12334	0.6	9.04907	0.24315	6	25.509	1.32105
7	75.4438	0.04923	0.7	70.1481	0.20075	7	50.3936	0.55993	7	0.57927	0.14706	0.7	10.1079	0.21238	7	25.3404	1.47334
8	75.4358	0.05536	0.8	69.4826	0.21955	8	50.3872	0.58437	8	0.64847	0.17002	0.8	11.1277	0.18349	8	25.1872	1.61457
9	75.4283	0.06086	0.9	68.8023	0.2401	9	50.3858	0.60778	9	0.71435	0.19216	0.9	12.1092	0.1564	9	25.0484	1.74497
10	75.4211	0.06571	1	68.1099	0.26313	10	50.3891	0.63026	10	0.77699	0.21347	1	13.053	0.13105	10	24.9233	1.86481
11	75.4144	0.06992	1.1	67.4079	0.28898	11	50.3969	0.65189	11	0.83647	0.23395	1.1	13.9598	0.10736	11	24.811	1.97432
12	75.4081	0.0735	1.2	66.6989	0.3176	12	50.4091	0.67277	12	0.89287	0.25361	1.2	14.8304	0.08525	12	24.7107	2.07376
13	75.4021	0.07647	1.3	65.9852	0.34869	13	50.4254	0.69297	13	0.94628	0.27247	1.3	15.6653	0.06466	13	24.6214	2.16339
14	75.3965	0.07884	1.4	65.269	0.38176	14	50.4458	0.71258	14	0.99677	0.29054	1.4	16.4654	0.04555	14	24.5423	2.24347
15	75.3911	0.08063	1.5	64.5527	0.41623	15	50.47	0.73166	15	1.04443	0.30783	1.5	17.2312	0.02798	15	24.4727	2.31427
16	75.386	0.08185	1.6	63.8383	0.45147	16	50.4979	0.7503	16	1.08934	0.32437	1.6	17.9635	0.0128	16	24.4116	2.37604
17	75.3812	0.08253	1.7	63.1278	0.48686	17	50.5292	0.76854	17	1.13158	0.34018	1.7	18.6629	0.00978	17	24.3582	2.42905
18	75.3766	0.08269	1.8	62.4231	0.52179	18	50.5639	0.78645	18	1.17124	0.35527	1.8	19.3302	0.02184	18	24.3117	2.47356
19	75.3723	0.08236	1.9	61.7261	0.5557	19	50.6017	0.80408	19	1.20839	0.36967	1.9	19.966	0.03497	19	24.2711	2.50983
20	75.3681	0.08156	2	61.0385	0.58806	20	50.6424	0.82145	20	1.24312	0.38339	2	20.571	0.0476	20	24.2357	2.53814
21	75.3641	0.08031	2.1	60.3619	0.61839	21	50.686	0.83861	21	1.27551	0.39645	2.1	21.1459	0.05959	21	24.2046	2.55874
22	75.3603	0.07866	2.2	59.6979	0.64623	22	50.7321	0.85559	22	1.30565	0.40888	2.2	21.6915	0.07097	22	24.177	2.5719
23	75.3567	0.07662	2.3	59.0479	0.67119	23	50.7806	0.87238	23	1.33361	0.4207	2.3	22.2083	0.08181	23	24.152	2.57789
24	75.3532	0.07423	2.4	58.4133	0.69291	24	50.8314	0.88901	24	1.35947	0.43191	2.4	22.6971	0.09219	24	24.1287	2.57698
25	75.3499	0.07151	2.5	57.7954	0.71107	25	50.8843	0.90547	25	1.38333	0.44256	2.5	23.1585	0.10218	25	24.1064	2.56943
26	75.3466	0.06849	2.6	57.1954	0.72541	26	50.939	0.92176	26	1.40525	0.45264	2.6	23.5933	0.11185	26	24.0841	2.55551
27	75.3435	0.06521	2.7	56.6143	0.73568	27	50.9954	0.93786	27	1.42533	0.46219	2.7	24.0021	0.12129	27	24.0611	2.53549
28	75.3404	0.06169	2.8	56.0531	0.74168	28	51.0534	0.95374	28	1.44365	0.47122	2.8	24.3857	0.13056	28	24.0363	2.50964
29	75.3375	0.05796	2.9	55.5127	0.74328	29	51.1128	0.96939	29	1.46028	0.47975	2.9	24.7446	0.13972	29	24.0092	2.47824
30	75.3346	0.05406	3	54.9939	0.74034	30	51.1733	0.98475	30	1.4753	0.4878	3	25.0797	0.14882	30	23.9787	2.44155
31	75.3318	0.05	3.1	54.4975	0.73279	31	51.2349	0.9998	31	1.48881	0.49539	3.1	25.3915	0.1579	31	23.944	2.39985
32	75.329	0.04582	3.2	54.0241	0.72061	32	51.2972	1.01448	32	1.50088	0.50253	3.2	25.6808	0.16701	32	23.9043	2.35342
33	75.3263	0.04154	3.3	53.5741	0.70378	33	51.3603	1.02875	33	1.5116	0.50925	3.3	25.9483	0.17616	33	23.8587	2.30254
34	75.3236	0.0372	3.4	53.1481	0.68236	34	51.4238	1.04253	34	1.52104	0.51556	3.4	26.1946	0.18539	34	23.8064	2.24748
35	75.321	0.03283	3.5	52.7463	0.65644	35	51.4875	1.05578	35	1.5293	0.52148	3.5	26.4205	0.19469	35	23.7465	2.18854
36	75.3183	0.02848	3.6	52.3691	0.62615	36	51.5515	1.06842	36	1.53644	0.52703	3.6	26.6266	0.20407	36	23.6782	2.12599
37	75.3156	0.02421	3.7	52.0165	0.59167	37	51.6153	1.08038	37	1.54256	0.53222	3.7	26.8136	0.21353	37	23.6007	2.06013
38	75.313	0.02014	3.8	51.6887	0.55323	38	51.679	1.09159	38	1.54773	0.53708	3.8	26.9822	0.22305	38	23.513	1.99125
39	75.3102	0.01649	3.9	51.3855	0.51114	39	51.7422	1.10198	39	1.55204	0.54161	3.9	27.1331	0.23262	39	23.4144	1.91966
40	75.3075	0.01365	4	51.107	0.46577	40	51.8048	1.11146	40	1.55556	0.54583	4	27.267	0.24221	40	23.3039	1.84566
41	75.3046	0.01232	4.1	50.8529	0.41762	41	51.8667	1.11996	41	1.55839	0.54976	4.1	27.3846	0.25179	41	23.1808	1.76958
42	75.3017	0.01303	4.2	50.6228	0.36734	42	51.9276	1.12739	42	1.5606	0.55341	4.2	27.4865	0.26134	42	23.0442	1.69174
43	75.2987	0.01561	4.3	50.4164	0.31585	43	51.9875	1.13366	43	1.56228	0.55681	4.3	27.5734	0.2708	43	22.8932	1.61247
44	75.2956	0.01941	4.4	50.2331	0.26462	44	52.046	1.1387	44	1.5635	0.55996	4.4	27.6461	0.28015	44	22.727	1.53215
45	75.2923	0.02393	4.5	50.0725	0.21615	45	52.103	1.1424	45	1.56436	0.56287	4.5	27.7052	0.28933	45	22.5448	1.45113
46	75.2889	0.02893	4.6	49.9338	0.17516	46	52.1585	1.14469	46	1.56492	0.56557	4.6	27.7514	0.2983	46	22.3457	1.36984
47	75.2853	0.03427	4.7	49.8162	0.15004	47	52.212	1.14548	47	1.56528	0.56806	4.7	27.7854	0.30701	47	22.1288	1.28871
48	75.2815	0.03991	4.8	49.7189	0.15025	48	52.2636	1.14467	48	1.56551	0.57037	4.8	27.8078	0.31542	48	21.8933	1.2082
49	75.2775	0.04583	4.9	49.6409	0.17594	49	52.313	1.14218	49	1.5657	0.57249	4.9	27.8195	0.32346	49	21.6384	1.12885
50	75.2731	0.05201	5	49.5812	0.21777	50	52.3601	1.13791	50	1.56593	0.57445	5	27.821	0.33109	50	21.3632	1.05126
51	75.2685	0.05846	5.1	49.5387	0.26728	51	52.4046	1.13179	51	1.56628	0.57627	5.1	27.8131	0.33825	51	21.0668	0.9761
52	75.2636	0.06518	5.2	49.5121	0.31954	52	52.4464	1.12371	52	1.56683	0.57794	5.2	27.7963	0.34489	52	20.7484	0.90415
53	75.2583	0.07217	5.3	49.5	0.37178	53	52.4853	1.1136	53	1.56767	0.57949	5.3	27.7716	0.35095	53	20.4073	0.83631
54	75.2526	0.07944	5.4	49.5011	0.42218	54	52.5212	1.10136	54	1.56888	0.58092	5.4	27.7394	0.35638	54	20.0424	0.77363
55	75.2464	0.08698	5.5	49.5138	0.46938	55	52.5538	1.08692	55	1.57053	0.58226	5.5	27.7005	0.36111	55	19.653	0.71727
56	75.2398	0.09479	5.6	49.5366	0.51223	56	52.5831	1.07019	56	1.57272	0.5835	5.6	27.6556	0.3651	56	19.2382	0.66851
57	75.2326	0.10286	5.7	49.5678	0.54967	57	52.6087	1.0511	57	1.57552	0.58467	5.7	27.6054	0.36828	57	18.7971	0.62865
58	75.2249	0.11118	5.8	49.6055	0.58068	58	52.6305	1.02956	58	1.57902	0.58578	5.8	27.5505	0.37059	58	18.329	0.59881
59	75.2165	0.11972	5.9	49.6478	0.60425	59	52.6484	1.00552	59	1.58329	0.58684	5.9	27.4917	0.37199	59	17.833	0.57974
60	75.2074	0.12847	6	49.6929	0.61935	60	52.6622	0.9789	60	1.58842	0.58787	6	27.4297	0.37241	60	17.3082	0.57158
61	75.1976	0.13738	6.1	49.7386	0.62497	61	52.6717	0.94967	61	1.5945	0.58887	6.1	27.365	0.3718	61	16.7537	0.57375
62	75.187	0.14642	6.2	49.7827	0.62005	62	52.6767	0.91777	62	1.6016	0.58986	6.2	27.2985	0.37009	62	16.1688	0.58499
63	75.1756	0.15556	6.3	49.8231	0.60354	63	52.6771	0.88319	63	1.6098	0.59086	6.3	27.2308	0.36725	63	15.5526	0.60362
64	75.1632	0.16473	6.4	49.8573	0.57436	64	52.6726	0.84592	64	1.61919	0.59187	6.4	27.1625	0.3632	64	14.9041	0.62777
65	75.1498	0.17388	6.5	49.883	0.53145	65	52.6631	0.80599	65	1.62985	0.59293	6.5	27.0945	0.3579	65	14.2227	0.65562
66	75.1353	0.18294	6.6	49.8976	0.47381	66	52.6485	0.76348	66	1.64186	0.59404	6.6	27.0273	0.35129	66	13.5074	0.68552
67	75.1197	0.19185	6.7	49.8984	0.40062	67	52.6285	0.71853	67	1.65531	0.59522	6.7	26.9617	0.34333	67	12.7574	0.71604
68	75.1029	0.20053	6.8	49.8828	0.31166	68	52.6029	0.67136	68	1.67027	0.59649	6.8	26.8983	0.33396	68	11.9718	0.74597
69	75.0847	0.20889	6.9	49.8479	0.20931	69	52.5716	0.62235	69	1.68683	0.59787	6.9	26.8378	0.32315	69	11.1498	0.77431
70	75.0652	0.21684	7	49.7909	0.11473	70	52.5344	0.57209	70	1.70507	0.59938	7	26.781	0.31085	70	10.2906	0.8002
71	75.0442	0.22428	7.1	49.7087	0.14697	71	52.4912	0.52152	71	1.72507	0.60104	7.1	26.7285	0.29703	71	9.39324	0.82291
72	75.0215	0.23109	7.2	50.01	0.2999	72	52.4417	0.47213	72	1.74692	0.60288	7.2	26.6809	0.28168	72	8.45692	0.84182
73	74.9972	0.23718				73	52.3858	0.42628	73	1.77069	0.60492				73	7.48081	0.85638
74	74.9711	0.24241				74	52.3233	0.38758	74	1.79647	0.60719				74	6.46404	0.8661
75	74.943	0.24665				75	52.254	0.36108	75	1.82434	0.60971				75	5.40577	0.87056
76	74.913	0.24976				76	52.1778	0.35264	76	1.85438	0.61252				76	4.30515	0.86935
77	74.8808	0.25161				77	52.0944	0.36673	77	1.88668	0.61564				77	3.16133	0.86212
78	74.8464	0.25202				78	52.0038	0.40412	78	1.92131	0.61912				78	1.97346	0.84853
79	74.8095	0.25086				79	51.9056	0.46212	79	1.95836	0.62298				79	0.74071	0.82828
80	74.7702	0.24793				80	51.7998	0.53681	80	1.99791	0.62726				80	-0.5378	0.8011
81	74.7281	0.24307				81	51.6862	0.62474	81	2.04004	0.63201				81	-1.86289	0.76674
85	74.5305	0.2006				82	51.5645	0.72344	85	2.23602	0.65639				82	-3.23542	0.72503
86	74.4728	0.18329				83	51.4347	0.83126	86	2.29229	0.66406				83	-4.65624	0.67585
87	74.4116	0.16298				84	51.2964	0.94713	87	2.35164	0.67244				84	-6.1262	0.61919
88	74.3467	0.13961				85	51.1497	1.07038	88	2.41414	0.68158				85	-7.64614	0.55527
89	74.2777	0.11335				86	50.9942	1.20058	89	2.47988	0.69153				86	-9.21691	0.4847
90	74.2046	0.0851				87	50.8298	1.33745	90	2.54895	0.70234				87	-10.8394	0.409
						88	50.6564	1.48082							88	-12.5143	0.33183
						89	50.4736	1.63061							89	-14.2427	0.26258
						90	50.2815	1.78676							90	-16.0253	0.22389

## Sheet: figure 3e
Pp (kPa)	H (mm)	SD	Pm (-kPa)	H (mm)	SD	Pp (kPa)	β (deg)	SD	Pm (-kPa)	β (deg)	SD
0	75.5	0	0	76.0475	0.2866	0	0	0	0	2.48946	0.33659
1	75.4934	0.01555	0.1	75.623	0.29652	1	0.01664	0.06562	0.1	3.05805	0.2025
2	75.4944	0.01856	0.2	75.2237	0.36912	2	0.10215	0.09086	0.2	3.39652	0.1321
3	75.4963	0.02066	0.3	74.9329	0.39334	3	0.18523	0.11583	0.3	3.69881	0.09933
4	75.499	0.02208	0.4	74.7266	0.37221	4	0.26594	0.13991	0.4	3.97917	0.06913
5	75.5024	0.0231	0.5	74.5824	0.31939	5	0.34435	0.16288	0.5	4.25067	0.03209
6	75.5066	0.02408	0.6	74.4795	0.25576	6	0.4205	0.18468	0.6	4.52522	0.06605
7	75.5115	0.02544	0.7	74.3987	0.21635	7	0.49446	0.20533	0.7	4.81356	0.15298
8	75.517	0.02757	0.8	74.3225	0.24008	8	0.56628	0.22484	0.8	5.12529	0.25844
9	75.5231	0.03075	0.9	74.2351	0.3184	9	0.63602	0.24324	0.9	5.4688	0.37589
10	75.5298	0.03511	1	74.1222	0.4175	10	0.70374	0.26058	1	5.85137	0.50074
11	75.5369	0.04063	1.1	73.9715	0.51745	11	0.76947	0.27689	1.1	6.27906	0.62894
12	75.5445	0.04719	1.2	73.7719	0.60922	12	0.83329	0.29222	1.2	6.75682	0.75686
13	75.5524	0.05466	1.3	73.5142	0.68943	13	0.89523	0.30661	1.3	7.28839	0.88131
14	75.5608	0.06292	1.4	73.1908	0.75865	14	0.95535	0.3201	1.4	7.87636	0.69953
15	75.5694	0.07185	1.5	72.7959	0.82111	15	1.01369	0.33274	1.5	8.52217	0.80918
16	75.5784	0.08134	1.6	72.325	0.88445	16	1.07031	0.34455	1.6	9.22608	0.90836
17	75.5876	0.09129	1.7	71.7756	0.95906	17	1.12525	0.35558	1.7	9.98718	0.99558
18	75.597	0.10163	1.8	71.1466	1.05615	18	1.17856	0.36587	1.8	10.8034	0.94977
19	75.6066	0.11229	1.9	70.4388	1.18509	19	1.23028	0.37545	1.9	11.6716	0.95025
20	75.6163	0.12318	2	69.6544	1.35105	20	1.28046	0.38435	2	12.5872	0.96673
21	75.6262	0.13426	2.1	68.7974	1.55434	21	1.32914	0.3926	2.1	13.5448	0.90924
22	75.6362	0.14547	2.2	67.8734	1.79116	22	1.37636	0.40024	2.2	14.5376	0.92814
23	75.6461	0.15674	2.3	66.8897	2.05492	23	1.42216	0.4073	2.3	15.5577	0.93401
24	75.6562	0.16803	2.4	65.8552	2.33721	24	1.46658	0.4138	2.4	16.5962	0.9276
25	75.6662	0.1793	2.5	64.7804	2.62837	25	1.50966	0.41976	2.5	17.6426	0.90973
26	75.6762	0.19049	2.6	63.6775	2.91777	26	1.55144	0.42521	2.6	18.6858	0.97117
27	75.6861	0.20157	2.7	62.5605	3.19384	27	1.59196	0.43018	2.7	19.7131	0.93249
28	75.696	0.21249	2.8	61.4447	3.44412	28	1.63125	0.43468	2.8	20.7108	0.9439
29	75.7058	0.22322				29	1.66935	0.43874
30	75.7154	0.23372				30	1.70629	0.44237
31	75.725	0.24396				31	1.7421	0.44559
32	75.7343	0.2539				32	1.77682	0.44842
33	75.7435	0.26353				33	1.81047	0.45088
34	75.7525	0.2728				34	1.8431	0.45298
35	75.7614	0.28171				35	1.87471	0.45473
36	75.77	0.29022				36	1.90535	0.45614
37	75.7783	0.29831				37	1.93505	0.45724
38	75.7865	0.30596				38	1.96381	0.45802
39	75.7943	0.31317				39	1.99168	0.45851
40	75.802	0.3199				40	2.01868	0.4587
41	75.8094	0.32616				41	2.04482	0.45862
42	75.8165	0.33192				42	2.07014	0.45827
43	75.8233	0.33719				43	2.09464	0.45767
44	75.8299	0.34194				44	2.11836	0.45681
45	75.8362	0.34619				45	2.14131	0.45572
46	75.8422	0.34991				46	2.1635	0.45439
47	75.8479	0.35312				47	2.18496	0.45285
48	75.8534	0.3558				48	2.2057	0.45109
49	75.8585	0.35797				49	2.22574	0.44914
50	75.8635	0.35963				50	2.24508	0.44699
51	75.8681	0.36078				51	2.26375	0.44466
52	75.8725	0.36143				52	2.28176	0.44215
53	75.8767	0.36158				53	2.29911	0.43949
54	75.8806	0.36126				54	2.31581	0.43668
55	75.8843	0.36046				55	2.33188	0.43373
56	75.8878	0.35921				56	2.34732	0.43066
57	75.8911	0.35753				57	2.36215	0.42748
58	75.8942	0.35542				58	2.37635	0.4242
59	75.8971	0.35291				59	2.38995	0.42083
60	75.8999	0.35001				60	2.40294	0.4174
61	75.9025	0.34676				61	2.41533	0.41391
62	75.9051	0.34317				62	2.42712	0.41038
63	75.9075	0.33927				63	2.4383	0.40684
64	75.9099	0.3351				64	2.44889	0.40329
65	75.9122	0.33066				65	2.45888	0.39976
66	75.9144	0.32601				66	2.46826	0.39627
67	75.9167	0.32117				67	2.47704	0.39283
68	75.919	0.31618				68	2.4852	0.38948
69	75.9214	0.31107				69	2.49275	0.38622
70	75.9239	0.30589				70	2.49968	0.38309
71	75.9264	0.30068				71	2.50598	0.3801
72	75.9292	0.29548				72	2.51164	0.37729
73	75.9321	0.29034				73	2.51666	0.37468
74	75.9352	0.28532				74	2.52102	0.3723
75	75.9385	0.28048				75	2.52471	0.37018
76	75.9422	0.27588				76	2.52773	0.36835
77	75.9462	0.27158				77	2.53005	0.36683
78	75.9505	0.26766				78	2.53167	0.36567
79	75.9553	0.26421				79	2.53256	0.3649
80	75.9605	0.26131				80	2.53272	0.36455
81	75.9662	0.25906				81	2.53212	0.36467
82	75.9724	0.25757				82	2.53075	0.36529
83	75.9793	0.25693				83	2.52859	0.36645
84	75.9867	0.25727				84	2.52561	0.36821
85	75.9949	0.25872				85	2.5218	0.3706
86	76.0037	0.26138				86	2.51714	0.37368
87	76.0134	0.26538				87	2.5116	0.3775
88	76.0238	0.27084				88	2.50516	0.3821
89	76.0352	0.27788				89	2.49779	0.38755
90	76.0475	0.2866				90	2.48946	0.39391

## Sheet: figure 3f
Pp (kPa)	H (mm)	SD	Pm (-kPa)	H (mm)	SD	Pp (kPa)	β (deg)	SD	Pm (-kPa)	β (deg)	SD	Pp (kPa)	α (deg)	SD	Pm (-kPa)	α (deg)	SD
0	44	0	0	43.66	0.36227	0	0	0	0	2.03728	0.06093	0	0	0	0	-3.54727	0.10881
1	43.952	0.00757	0.1	43.6524	0.39613	1	0.06305	0.02443	0.1	2.51561	0.20221	1	-0.01055	0.02099	0.1	-3.65271	0.18481
2	43.9077	0.01173	0.2	43.6611	0.35792	2	0.12344	0.04441	0.2	2.65907	0.19933	2	-0.00747	0.0238	0.2	-3.67739	0.12262
3	43.8669	0.01593	0.3	43.6663	0.32656	3	0.18151	0.063	0.3	2.79901	0.19657	3	-0.01214	0.04004	0.3	-3.67208	0.06587
4	43.8295	0.01971	0.4	43.6686	0.30127	4	0.23733	0.08034	0.4	2.93574	0.19365	4	-0.02409	0.05755	0.4	-3.63817	0.01998
5	43.7953	0.02299	0.5	43.6682	0.28121	5	0.29098	0.09657	0.5	3.06956	0.19036	5	-0.0429	0.07409	0.5	-3.57698	0.04274
6	43.7642	0.02576	0.6	43.6655	0.26552	6	0.34254	0.11181	0.6	3.20074	0.18655	6	-0.06813	0.08925	0.6	-3.48985	0.08646
7	43.7359	0.02804	0.7	43.6607	0.25337	7	0.39208	0.12619	0.7	3.32955	0.18212	7	-0.09936	0.10298	0.7	-3.37805	0.12808
8	43.7105	0.02985	0.8	43.6542	0.24406	8	0.43967	0.13984	0.8	3.45626	0.177	8	-0.13618	0.11529	0.8	-3.24285	0.16688
9	43.6877	0.03121	0.9	43.6462	0.23701	9	0.48539	0.15287	0.9	3.58113	0.17117	9	-0.17819	0.12625	0.9	-3.08548	0.20297
10	43.6674	0.03216	1	43.637	0.23183	10	0.5293	0.16537	1	3.70438	0.16461	10	-0.22501	0.13591	1	-2.90716	0.23653
11	43.6495	0.03272	1.1	43.6268	0.22832	11	0.57148	0.17745	1.1	3.82625	0.15734	11	-0.27624	0.14437	1.1	-2.70906	0.26781
12	43.6339	0.03292	1.2	43.6159	0.22641	12	0.61198	0.18917	1.2	3.94697	0.14938	12	-0.33154	0.15169	1.2	-2.49235	0.297
13	43.6204	0.03281	1.3	43.6043	0.22615	13	0.65088	0.20062	1.3	4.06673	0.14077	13	-0.39052	0.15796	1.3	-2.25816	0.3243
14	43.6088	0.03241	1.4	43.5924	0.22767	14	0.68824	0.21185	1.4	4.18575	0.13155	14	-0.45285	0.16325	1.4	-2.00758	0.34989
15	43.5992	0.03176	1.5	43.5803	0.23111	15	0.72413	0.2229	1.5	4.30421	0.12179	15	-0.51819	0.16763	1.5	-1.74169	0.37393
16	43.5913	0.0309	1.6	43.5681	0.23661	16	0.75861	0.23383	1.6	4.4223	0.11154	16	-0.58621	0.17117	1.6	-1.46156	0.39656
17	43.5851	0.02987	1.7	43.5561	0.24425	17	0.79173	0.24465	1.7	4.54017	0.10086	17	-0.65658	0.17395	1.7	-1.16819	0.4179
18	43.5804	0.02871	1.8	43.5442	0.25403	18	0.82356	0.25539	1.8	4.658	0.08982	18	-0.72901	0.17604	1.8	-0.86258	0.43806
19	43.5772	0.0275	1.9	43.5327	0.26588	19	0.85416	0.26606	1.9	4.77593	0.07848	19	-0.80318	0.1775	1.9	-0.54572	0.45712
20	43.5752	0.02627	2	43.5216	0.27966	20	0.88358	0.27666	2	4.89409	0.06694	20	-0.87881	0.17839	2	-0.21854	0.47515
21	43.5745	0.02511	2.1	43.511	0.29515	21	0.91189	0.28719	2.1	5.01263	0.05527	21	-0.95563	0.17877	2.1	0.11804	0.49221
22	43.575	0.0241	2.2	43.5011	0.31211	22	0.93912	0.29764	2.2	5.13165	0.04361	22	-1.03337	0.17871	2.2	0.46313	0.50835
23	43.5764	0.02332	2.3	43.4919	0.33029	23	0.96535	0.308	2.3	5.25126	0.03213	23	-1.11176	0.17826	2.3	0.81586	0.5236
24	43.5788	0.02285	2.4	43.4834	0.34942	24	0.99061	0.31824	2.4	5.37157	0.0213	24	-1.19055	0.17746	2.4	1.1754	0.53797
25	43.582	0.02278	2.5	43.4756	0.36922	25	1.01497	0.32835	2.5	5.49265	0.01293	25	-1.26952	0.17638	2.5	1.54093	0.55149
26	43.586	0.02316	2.6	43.4688	0.38946	26	1.03846	0.33829	2.6	5.6146	0.0129	26	-1.34843	0.17505	2.6	1.91166	0.56417
27	43.5906	0.024	2.7	43.4627	0.40988	27	1.06115	0.34806	2.7	5.73747	0.021	27	-1.42706	0.17352	2.7	2.28684	0.576
28	43.5959	0.02528	2.8	43.4576	0.43026	28	1.08307	0.35761	2.8	5.86132	0.03122	28	-1.5052	0.17183	2.8	2.66574	0.58699
29	43.6016	0.02698	2.9	43.4533	0.45039	29	1.10427	0.36692	2.9	5.98619	0.04178	29	-1.58266	0.17003	2.9	3.04765	0.59714
30	43.6078	0.02903	3	43.4499	0.47008	30	1.1248	0.37596	3	6.11214	0.05225	30	-1.65925	0.16813	3	3.43188	0.60644
31	43.6144	0.03137	3.1	43.4474	0.48914	31	1.14469	0.3847	3.1	6.23917	0.06243	31	-1.73479	0.16619	3.1	3.81779	0.61489
32	43.6213	0.03395	3.2	43.4458	0.50742	32	1.164	0.39312	3.2	6.36732	0.07223	32	-1.80912	0.16423	3.2	4.20475	0.62249
33	43.6283	0.03672	3.3	43.4451	0.52476	33	1.18275	0.40118	3.3	6.49657	0.08157	33	-1.88206	0.16226	3.3	4.59216	0.62925
34	43.6356	0.03964	3.4	43.4452	0.54103	34	1.201	0.40886	3.4	6.62694	0.09039	34	-1.95349	0.16033	3.4	4.97945	0.63516
35	43.643	0.04267	3.5	43.4461	0.5561	35	1.21878	0.41614	3.5	6.7584	0.09864	35	-2.02325	0.15844	3.5	5.36607	0.64024
36	43.6504	0.0458	3.6	43.4478	0.56988	36	1.23612	0.423	3.6	6.89093	0.10628	36	-2.09122	0.15662	3.6	5.75149	0.64451
37	43.6578	0.049	3.7	43.4502	0.58225	37	1.25306	0.4294	3.7	7.02449	0.11327	37	-2.15729	0.15489	3.7	6.13523	0.64797
38	43.6651	0.05224	3.8	43.4534	0.59313	38	1.26963	0.43534	3.8	7.15905	0.11957	38	-2.22135	0.15325	3.8	6.51681	0.65066
39	43.6724	0.05553	3.9	43.4571	0.60246	39	1.28587	0.44079	3.9	7.29454	0.12514	39	-2.28329	0.15172	3.9	6.8958	0.65261
40	43.6794	0.05884	4	43.4616	0.61017	40	1.30181	0.44575	4	7.43089	0.12996	40	-2.34304	0.15031	4	7.27178	0.65385
41	43.6863	0.06218	4.1	43.4665	0.61621	41	1.31749	0.45019	4.1	7.56804	0.13399	41	-2.40051	0.14903	4.1	7.64437	0.65442
42	43.693	0.06553	4.2	43.472	0.62055	42	1.33291	0.4541	4.2	7.7059	0.13722	42	-2.45564	0.14788	4.2	8.01319	0.65438
43	43.6994	0.0689	4.3	43.4779	0.62316	43	1.34813	0.45748	4.3	7.84436	0.13962	43	-2.50837	0.14688	4.3	8.37792	0.65376
44	43.7054	0.07228	4.4	43.4842	0.62404	44	1.36316	0.46032	4.4	7.98333	0.14118	44	-2.55866	0.14602	4.4	8.73825	0.65262
45	43.7112	0.07568	4.5	43.4909	0.62318	45	1.37802	0.46262	4.5	8.12269	0.14188	45	-2.60646	0.14531	4.5	9.0939	0.65104
46	43.7166	0.07909	4.6	43.4978	0.62061	46	1.39275	0.46436	4.6	8.2623	0.14172	46	-2.65174	0.14475	4.6	9.4446	0.64905
47	43.7216	0.08252	4.7	43.505	0.61634	47	1.40736	0.46556	4.7	8.40204	0.1407	47	-2.69451	0.14434	4.7	9.79014	0.64674
48	43.7261	0.08598	4.8	43.5124	0.61042	48	1.42187	0.46621	4.8	8.54175	0.13883	48	-2.73473	0.14409	4.8	10.1303	0.64416
49	43.7303	0.08948	4.9	43.5198	0.60292	49	1.43631	0.46631	4.9	8.68128	0.13611	49	-2.77243	0.144	4.9	10.4649	0.64138
50	43.734	0.09301	5	43.5274	0.59391	50	1.4507	0.46587	5	8.82046	0.13258	50	-2.80761	0.14405	5	10.7938	0.63845
51	43.7373	0.0966	5.1	43.5349	0.58348	51	1.46504	0.4649	5.1	8.95911	0.12827	51	-2.8403	0.14426	5.1	11.1169	0.63544
52	43.74	0.10024	5.2	43.5425	0.57174	52	1.47937	0.4634	5.2	9.09704	0.12324	52	-2.87052	0.14462	5.2	11.4341	0.63239
53	43.7423	0.10395	5.3	43.5499	0.55884	53	1.49368	0.46138	5.3	9.23405	0.11758	53	-2.89833	0.14512	5.3	11.7453	0.62936
54	43.7442	0.10774	5.4	43.5573	0.54491	54	1.50801	0.45885	5.4	9.36994	0.11141	54	-2.92378	0.14576	5.4	12.0505	0.62637
55	43.7455	0.11163	5.5	43.5645	0.53016	55	1.52235	0.45583	5.5	9.50448	0.1049	55	-2.94693	0.14653	5.5	12.3496	0.62345
56	43.7464	0.11561	5.6	43.5715	0.51478	56	1.53672	0.45233	5.6	9.63745	0.0983	56	-2.96785	0.14741	5.6	12.6427	0.62064
57	43.7468	0.11971	5.7	43.5784	0.49901	57	1.55113	0.44835	5.7	9.76861	0.09196	57	-2.98663	0.14839	5.7	12.9297	0.61793
58	43.7467	0.12393	5.8	43.585	0.48313	58	1.56559	0.44391	5.8	9.89771	0.08637	58	-3.00336	0.14946	5.8	13.2109	0.61533
59	43.7462	0.12829	5.9	43.5913	0.46743	59	1.5801	0.43903	5.9	10.0245	0.08217	59	-3.01815	0.1506	5.9	13.4862	0.61285
60	43.7452	0.1328	6	43.5975	0.45224	60	1.59468	0.43371	6	10.1486	0.08012	60	-3.03111	0.15179	6	13.7557	0.61047
61	43.7439	0.13747	6.1	43.6033	0.43794	61	1.60932	0.42796	6.1	10.27	0.08092	61	-3.04236	0.153	6.1	14.0197	0.60818
62	43.7421	0.14231	6.2	43.609	0.4249	62	1.62403	0.42181	6.2	10.3881	0.08505	62	-3.05205	0.15421	6.2	14.2782	0.60599
63	43.7399	0.14732	6.3	43.6144	0.41352	63	1.63881	0.41524	6.3	10.5028	0.09257	63	-3.0603	0.15538	6.3	14.5315	0.60389
64	43.7374	0.15252	6.4	43.6196	0.40417	64	1.65366	0.40828	6.4	10.6137	0.10323	64	-3.06729	0.15648	6.4	14.7798	0.60192
65	43.7345	0.15792	6.5	43.6246	0.3972	65	1.66859	0.40093	6.5	10.7205	0.11659	65	-3.07316	0.15748	6.5	15.0233	0.60012
66	43.7314	0.16352	6.6	43.6295	0.39288	66	1.68358	0.39318	6.6	10.8228	0.13222	66	-3.0781	0.15833	6.6	15.2623	0.59859
67	43.728	0.16933	6.7	43.6344	0.39141	67	1.69864	0.38504	6.7	10.9204	0.14975	67	-3.0823	0.15901	6.7	15.4972	0.59745
68	43.7244	0.17535	6.8	43.6392	0.39283	68	1.71377	0.3765	6.8	11.0129	0.16887	68	-3.08594	0.15946	6.8	15.7282	0.59691
69	43.7206	0.18159	6.9	43.6441	0.3971	69	1.72895	0.36756	6.9	11.0999	0.18936	69	-3.08923	0.15963	6.9	15.9557	0.59725
70	43.7166	0.18805	7	43.6491	0.40402	70	1.74418	0.35819	7	11.181	0.21105	70	-3.09239	0.15949	7	16.18	0.59884
71	43.7126	0.19473	7.1	43.6544	0.4133	71	1.75945	0.34838	7.1	11.2559	0.2338	71	-3.09563	0.15899	7.1	16.4017	0.60217
72	43.7085	0.20164	7.2	43.66	0.42457	72	1.77475	0.33812	7.2	11.3242	0.2575	72	-3.09921	0.15807	7.2	16.6211	0.60783
73	43.7045	0.20877	7.3	43.666	0.43741	73	1.79008	0.32736	7.3	11.3854	0.28204	73	-3.10335	0.15669	7.3	16.8386	0.61656
74	43.7005	0.21613	7.4	43.6727	0.45137	74	1.80541	0.31608	7.4	11.4391	0.30733	74	-3.10832	0.15481	7.4	17.0548	0.62917
75	43.6966	0.22372	7.5	43.6801	0.46598	75	1.82074	0.30425	7.5	11.485	0.33332	75	-3.11437	0.15237	7.5	17.2702	0.64659
76	43.693	0.23153	7.6	43.6885	0.48081	76	1.83605	0.29181	7.6	11.5226	0.35991	76	-3.1218	0.14933	7.6	17.4853	0.6698
77	43.6895	0.23956				77	1.85133	0.27871				77	-3.13088	0.14567
78	43.6864	0.2478				78	1.86656	0.26492				78	-3.1419	0.14136
79	43.6837	0.25627				79	1.88172	0.25036				79	-3.15517	0.13639
80	43.6814	0.26494				80	1.89678	0.23499				80	-3.17101	0.13079
81	43.6797	0.27382				81	1.91174	0.21875				81	-3.18975	0.12459
82	43.6786	0.2829				82	1.92657	0.20158				82	-3.21171	0.11793
83	43.6782	0.29218				83	1.94123	0.18346				83	-3.23725	0.11099
84	43.6786	0.30166				84	1.95572	0.16439				84	-3.26672	0.10412
85	43.6799	0.31132				85	1.97	0.14441				85	-3.30049	0.09786
86	43.6821	0.32116				86	1.98404	0.12373				86	-3.33893	0.093
87	43.6854	0.33118				87	1.99782	0.10283				87	-3.38242	0.09062
88	43.6899	0.34138				88	2.01131	0.08292				88	-3.43137	0.09191
89	43.6956	0.35174				89	2.02448	0.06695				89	-3.48618	0.09784
90	43.66	0.36227				90	2.03728	0.06093				90	-3.54727	0.10881

## Sheet: figure 3g
Pp (kPa)	H (mm)	SD	Pm (-kPa)	H (mm)	SD	Pp (kPa)	β (deg)	SD	Pm (-kPa)	β (deg)	SD	Pp (kPa)	α (deg)	SD	Pm (-kPa)	α (deg)	SD
0	75.5	0	0	75.3149	0.10551	0	0	0	0	0.69199	0.40367	0	0	0	0	-0.68715	0.19862
0.108	75.4999	0.000447897	0.1	74.5606	0.77934	0.108	0.00342	0.00349	0.1	1.07856	0.61195	0.108	-0.00182	0.00556	0.1	-0.81272	0.14833
0.216	75.4997	0.000923635	0.2	74.2321	0.68929	0.216	0.00454	0.00547	0.2	1.29454	0.64655	0.216	-0.00266	0.01086	0.2	-0.69693	0.09089
0.324	75.4995	0.00143	0.3	73.8389	0.61368	0.324	0.00556	0.0073	0.3	1.48737	0.69749	0.324	-0.00349	0.01568	0.3	-0.61911	0.05718
0.432	75.4992	0.00196	0.4	73.3882	0.55086	0.432	0.00646	0.00895	0.4	1.65883	0.75204	0.432	-0.0043	0.02004	0.4	-0.56377	0.0416
0.54	75.4989	0.00251	0.5	72.8869	0.50014	0.54	0.00725	0.01043	0.5	1.81061	0.8028	0.54	-0.0051	0.02396	0.5	-0.51707	0.03286
0.648	75.4986	0.00309	0.6	72.3419	0.46165	0.648	0.00794	0.01174	0.6	1.94435	0.84593	0.648	-0.00586	0.02746	0.6	-0.46674	0.02209
0.756	75.4982	0.0037	0.7	71.7594	0.4361	0.756	0.00854	0.01289	0.7	2.06163	0.87961	0.756	-0.0066	0.03056	0.7	-0.40198	0.01089
0.864	75.4978	0.00433	0.8	71.1457	0.42422	0.864	0.00903	0.01388	0.8	2.16397	0.90318	0.864	-0.00731	0.03329	0.8	-0.31345	0.02443
0.972	75.4973	0.00498	0.9	70.5066	0.42603	0.972	0.00943	0.01473	0.9	2.25283	0.91663	0.972	-0.00798	0.03565	0.9	-0.19317	0.05145
1.08	75.4968	0.00566	1	69.8477	0.44044	1.08	0.00975	0.01542	1	2.3296	0.92033	1.08	-0.00862	0.03767	1	-0.03449	0.08286
1.188	75.4963	0.00635	1.1	69.1743	0.46534	1.188	0.00998	0.01598	1.1	2.39561	0.91488	1.188	-0.00922	0.03938	1.1	0.16802	0.11661
1.296	75.4957	0.00707	1.2	68.4913	0.49808	1.296	0.01012	0.01641	1.2	2.45212	0.90098	1.296	-0.00978	0.04078	1.2	0.4186	0.15128
1.404	75.4951	0.00781	1.3	67.8036	0.53598	1.404	0.01019	0.01671	1.3	2.50035	0.87942	1.404	-0.01031	0.04189	1.3	0.72037	0.18568
1.512	75.4945	0.00857	1.4	67.1156	0.57664	1.512	0.01019	0.0169	1.4	2.54144	0.85102	1.512	-0.01079	0.04274	1.4	1.07539	0.2188
1.62	75.4938	0.00935	1.5	66.4314	0.61801	1.62	0.01011	0.01697	1.5	2.57648	0.81662	1.62	-0.01122	0.04334	1.5	1.48473	0.24976
1.728	75.4931	0.01015	1.6	65.7549	0.6584	1.728	0.00996	0.01694	1.6	2.60648	0.77704	1.728	-0.01161	0.04371	1.6	1.94856	0.27785
1.836	75.4924	0.01096	1.7	65.0898	0.69643	1.836	0.00975	0.01681	1.7	2.63241	0.73311	1.836	-0.01196	0.04385	1.7	2.46614	0.30248
1.944	75.4917	0.0118	1.8	64.4393	0.73097	1.944	0.00948	0.01658	1.8	2.65516	0.68563	1.944	-0.01226	0.0438	1.8	3.03597	0.3232
2.052	75.4909	0.01265	1.9	63.8065	0.76112	2.052	0.00914	0.01627	1.9	2.67556	0.63539	2.052	-0.01251	0.04356	1.9	3.65579	0.33969
2.16	75.4901	0.01352	2	63.1942	0.78614	2.16	0.00876	0.01588	2	2.6944	0.58315	2.16	-0.01271	0.04314	2	4.32269	0.35173
2.268	75.4892	0.0144	2.1	62.6047	0.80546	2.268	0.00832	0.01541	2.1	2.71238	0.52967	2.268	-0.01287	0.04257	2.1	5.03312	0.35922
2.376	75.4884	0.0153	2.2	62.0403	0.81866	2.376	0.00783	0.01487	2.2	2.73015	0.47566	2.376	-0.01298	0.04185	2.2	5.78301	0.36215
2.484	75.4875	0.01621	2.3	61.503	0.82544	2.484	0.0073	0.01427	2.3	2.74829	0.42187	2.484	-0.01304	0.041	2.3	6.56781	0.3606
2.592	75.4866	0.01714	2.4	60.9943	0.82563	2.592	0.00672	0.01362	2.4	2.76734	0.36901	2.592	-0.01305	0.04003	2.4	7.38253	0.35474
2.7	75.4856	0.01808	2.5	60.5155	0.8192	2.7	0.0061	0.01292	2.5	2.78776	0.31786	2.7	-0.01302	0.03896	2.5	8.22185	0.34481
2.808	75.4847	0.01904	2.6	60.0678	0.80622	2.808	0.00545	0.01217	2.6	2.80994	0.26925	2.808	-0.01294	0.03779	2.6	9.08014	0.33111
2.916	75.4837	0.02	2.7	59.6519	0.78689	2.916	0.00477	0.0114	2.7	2.83423	0.22422	2.916	-0.01281	0.03655	2.7	9.95155	0.31401
3.024	75.4827	0.02098	2.8	59.2682	0.76152	3.024	0.00405	0.0106	2.8	2.8609	0.18407	3.024	-0.01264	0.03523	2.8	10.8301	0.29393
3.132	75.4817	0.02197	2.9	58.9171	0.73052	3.132	0.0033	0.0098	2.9	2.89018	0.15065	3.132	-0.01243	0.03386	2.9	11.7096	0.27131
3.24	75.4806	0.02297	3	58.5985	0.69444	3.24	0.00254	0.00899	3	2.9222	0.1264	3.24	-0.01217	0.03243	3	12.584	0.24665
3.348	75.4796	0.02399	3.1	58.3119	0.65393	3.348	0.00175	0.0082	3.1	2.95707	0.11369	3.348	-0.01187	0.03098	3.1	13.4471	0.22046
3.456	75.4785	0.02501	3.2	58.0568	0.60976	3.456	0.00093735	0.00745	3.2	2.99481	0.11271	3.456	-0.01153	0.02949	3.2	14.2929	0.19328
3.564	75.4774	0.02604	3.3	57.8323	0.56279	3.564	0.000112472	0.00677	3.3	3.03539	0.12037	3.564	-0.01115	0.02799	3.3	15.1156	0.16567
3.672	75.4763	0.02708	3.4	57.637	0.51403	3.672	-0.00072554	0.0062	3.4	3.07872	0.13224	3.672	-0.01073	0.02649	3.4	15.9095	0.13822
3.78	75.4752	0.02813	3.5	57.4697	0.46458	3.78	-0.00157	0.00576	3.5	3.12463	0.14485	3.78	-0.01028	0.025	3.5	16.6691	0.11155
3.888	75.474	0.02919	3.6	57.3284	0.41563	3.888	-0.00243	0.00552	3.6	3.17292	0.15603	3.888	-0.0098	0.02352	3.6	17.3896	0.0864
3.996	75.4729	0.03025	3.7	57.2112	0.36853	3.996	-0.00329	0.0055	3.7	3.22329	0.16453	3.996	-0.00928	0.02207	3.7	18.0662	0.06377
4.104	75.4717	0.03133	3.8	57.1157	0.32468	4.104	-0.00415	0.00571	3.8	3.27541	0.16961	4.104	-0.00873	0.02065	3.8	18.6948	0.04545
4.212	75.4705	0.03241	3.9	57.0394	0.28561	4.212	-0.00502	0.00611	3.9	3.32887	0.17088	4.212	-0.00816	0.01929	3.9	19.2719	0.03491
4.32	75.4693	0.03349	4	56.9792	0.25293	4.32	-0.00588	0.00668	4	3.3832	0.16813	4.32	-0.00756	0.01799	4	19.7943	0.03536
4.428	75.4681	0.03458	4.1	56.9321	0.22836	4.428	-0.00673	0.00737	4.1	3.43788	0.16129	4.428	-0.00694	0.01676	4.1	20.2599	0.04337
4.536	75.4669	0.03568	4.2	56.8946	0.2137	4.536	-0.00757	0.00815	4.2	3.49231	0.15039	4.536	-0.0063	0.01562	4.2	20.6669	0.05341
4.644	75.4656	0.03678	4.3	56.8629	0.21095	4.644	-0.00841	0.00898	4.3	3.54585	0.13558	4.644	-0.00564	0.01457	4.3	21.0145	0.06289
4.752	75.4644	0.03789	4.4	56.8331	0.22227	4.752	-0.00923	0.00985	4.4	3.59777	0.1171	4.752	-0.00496	0.01364	4.4	21.3029	0.07105
4.86	75.4631	0.039				4.86	-0.01004	0.01073				4.86	-0.00428	0.01283
4.968	75.4619	0.04012				4.968	-0.01082	0.01162				4.968	-0.00358	0.01214
5.076	75.4606	0.04124				5.076	-0.01159	0.01252				5.076	-0.00287	0.01159
5.184	75.4593	0.04236				5.184	-0.01233	0.0134				5.184	-0.00217	0.01118
5.292	75.458	0.04349				5.292	-0.01305	0.01426				5.292	-0.00146	0.01089
5.4	75.4567	0.04462				5.4	-0.01374	0.01511				5.4	-0.000751258	0.01072
5.508	75.4554	0.04575				5.508	-0.0144	0.01594				5.508	-4.99539e-05	0.01065
5.616	75.4541	0.04688				5.616	-0.01503	0.01673				5.616	0.000642872	0.01066
5.724	75.4528	0.04801				5.724	-0.01562	0.01751				5.724	0.00132	0.01073
5.832	75.4515	0.04915				5.832	-0.01618	0.01825				5.832	0.00199	0.01084
5.94	75.4502	0.05028				5.94	-0.01669	0.01895				5.94	0.00264	0.01097
6.048	75.4489	0.05142				6.048	-0.01717	0.01963				6.048	0.00326	0.0111
6.156	75.4475	0.05256				6.156	-0.0176	0.02027				6.156	0.00386	0.01121
6.264	75.4462	0.05369				6.264	-0.01799	0.02088				6.264	0.00444	0.01131
6.372	75.4449	0.05483				6.372	-0.01833	0.02146				6.372	0.00498	0.01136
6.48	75.4435	0.05597				6.48	-0.01862	0.022				6.48	0.00548	0.01137
6.588	75.4422	0.0571				6.588	-0.01886	0.02251				6.588	0.00595	0.01133
6.696	75.4409	0.05824				6.696	-0.01905	0.023				6.696	0.00637	0.01124
6.804	75.4395	0.05937				6.804	-0.01918	0.02345				6.804	0.00675	0.01108
6.912	75.4382	0.0605				6.912	-0.01925	0.02388				6.912	0.00708	0.01086
7.02	75.4369	0.06163				7.02	-0.01926	0.0243				7.02	0.00735	0.01058
7.128	75.4355	0.06275				7.128	-0.01921	0.02469				7.128	0.00757	0.01023
7.236	75.4342	0.06388				7.236	-0.0191	0.02507				7.236	0.00772	0.00982
7.344	75.4329	0.065				7.344	-0.01893	0.02545				7.344	0.00782	0.00934
7.452	75.4315	0.06611				7.452	-0.01869	0.02583				7.452	0.00784	0.00882
7.56	75.4302	0.06723				7.56	-0.01838	0.02621				7.56	0.00779	0.00824
7.668	75.4289	0.06834				7.668	-0.018	0.0266				7.668	0.00767	0.00763
7.776	75.4275	0.06944				7.776	-0.01755	0.02702				7.776	0.00747	0.007
7.884	75.4262	0.07055				7.884	-0.01702	0.02747				7.884	0.00719	0.00639
7.992	75.4249	0.07164				7.992	-0.01643	0.02795				7.992	0.00682	0.00582
8.1	75.4236	0.07274				8.1	-0.01575	0.02848				8.1	0.00637	0.00538
8.208	75.4223	0.07383				8.208	-0.015	0.02907				8.208	0.00582	0.00514
8.316	75.421	0.07491				8.316	-0.01416	0.02972				8.316	0.00517	0.00519
8.424	75.4197	0.07599				8.424	-0.01325	0.03045				8.424	0.00443	0.00557
8.532	75.4184	0.07706				8.532	-0.01226	0.03126				8.532	0.00358	0.00626
8.64	75.4171	0.07813				8.64	-0.01118	0.03216				8.64	0.00263	0.00722
8.748	75.4158	0.07919				8.748	-0.01001	0.03316				8.748	0.00157	0.0084
8.856	75.4145	0.08024				8.856	-0.00876	0.03426				8.856	0.000397094	0.00974
8.964	75.4133	0.08129				8.964	-0.00742	0.03547				8.964	-0.000892163	0.01122
9.072	75.412	0.08233				9.072	-0.00599	0.0368				9.072	-0.0023	0.01281
9.18	75.4107	0.08336				9.18	-0.00447	0.03824				9.18	-0.00383	0.0145
9.288	75.4095	0.08439				9.288	-0.00286	0.03981				9.288	-0.00548	0.01627
9.396	75.4083	0.08541				9.396	-0.00116	0.04149				9.396	-0.00727	0.01813
9.504	75.407	0.08642				9.504	0.000641138	0.0433				9.504	-0.00918	0.02005
9.612	75.4058	0.08742				9.612	0.00253	0.04523				9.612	-0.01122	0.02203
9.72	75.4046	0.08842				9.72	0.00452	0.04728				9.72	-0.0134	0.02408
9.828	75.4034	0.0894				9.828	0.00661	0.04946				9.828	-0.01572	0.02618
9.936	75.4022	0.09038				9.936	0.0088	0.05176				9.936	-0.01818	0.02833
10.044	75.4009	0.09135				10.044	0.01108	0.05417				10.044	-0.02078	0.03053
10.152	75.3998	0.09231				10.152	0.01347	0.0567				10.152	-0.02353	0.03278
10.26	75.3986	0.09326				10.26	0.01596	0.05935				10.26	-0.02643	0.03506
10.368	75.3974	0.0942				10.368	0.01855	0.06211				10.368	-0.02948	0.03739
10.476	75.3962	0.09513				10.476	0.02124	0.06497				10.476	-0.03267	0.03975
10.584	75.3951	0.09605				10.584	0.02404	0.06795				10.584	-0.03602	0.04214
10.692	75.3939	0.09696				10.692	0.02695	0.07103				10.692	-0.03953	0.04457
10.8	75.3928	0.09787				10.8	0.02996	0.07421				10.8	-0.0432	0.04702
10.908	75.3917	0.09875				10.908	0.03308	0.0775				10.908	-0.04702	0.0495
11.016	75.3906	0.09963				11.016	0.0363	0.08087				11.016	-0.051	0.052
11.124	75.3894	0.1005				11.124	0.03964	0.08435				11.124	-0.05515	0.05452
11.232	75.3883	0.10135				11.232	0.04308	0.08791				11.232	-0.05946	0.05707
11.34	75.3872	0.1022				11.34	0.04663	0.09157				11.34	-0.06393	0.05962
11.448	75.3862	0.10303				11.448	0.05029	0.09531				11.448	-0.06856	0.06219
11.556	75.3851	0.10385				11.556	0.05407	0.09913				11.556	-0.07336	0.06477
11.664	75.384	0.10465				11.664	0.05795	0.10304				11.664	-0.07833	0.06736
11.772	75.383	0.10545				11.772	0.06195	0.10702				11.772	-0.08346	0.06996
11.88	75.3819	0.10623				11.88	0.06606	0.11107				11.88	-0.08876	0.07257
11.988	75.3809	0.10699				11.988	0.07029	0.1152				11.988	-0.09423	0.07517
12.096	75.3799	0.10775				12.096	0.07463	0.1194				12.096	-0.09987	0.07778
12.204	75.3788	0.10848				12.204	0.07908	0.12366				12.204	-0.10567	0.08039
12.312	75.3778	0.10921				12.312	0.08365	0.12799				12.312	-0.11163	0.083
12.42	75.3768	0.10992				12.42	0.08833	0.13237				12.42	-0.11777	0.08561
12.528	75.3758	0.11061				12.528	0.09313	0.13682				12.528	-0.12407	0.08821
12.636	75.3748	0.11129				12.636	0.09804	0.14131				12.636	-0.13053	0.0908
12.744	75.3739	0.11195				12.744	0.10307	0.14586				12.744	-0.13715	0.09339
12.852	75.3729	0.1126				12.852	0.10821	0.15046				12.852	-0.14394	0.09597
12.96	75.3719	0.11323				12.96	0.11348	0.1551				12.96	-0.15089	0.09854
13.068	75.371	0.11384				13.068	0.11886	0.15978				13.068	-0.158	0.1011
13.176	75.3701	0.11444				13.176	0.12435	0.1645				13.176	-0.16527	0.10364
13.284	75.3691	0.11502				13.284	0.12996	0.16925				13.284	-0.17269	0.10618
13.392	75.3682	0.11558				13.392	0.13569	0.17404				13.392	-0.18026	0.1087
13.5	75.3673	0.11613				13.5	0.14154	0.17885				13.5	-0.18799	0.1112
13.608	75.3664	0.11665				13.608	0.1475	0.18369				13.608	-0.19586	0.11369
13.716	75.3655	0.11716				13.716	0.15359	0.18855				13.716	-0.20388	0.11616
13.824	75.3646	0.11765				13.824	0.15978	0.19342				13.824	-0.21204	0.11861
13.932	75.3637	0.11812				13.932	0.1661	0.19831				13.932	-0.22034	0.12104
14.04	75.3628	0.11857				14.04	0.17253	0.20321				14.04	-0.22878	0.12346
14.148	75.3619	0.119				14.148	0.17908	0.20812				14.148	-0.23734	0.12586
14.256	75.3611	0.1194				14.256	0.18575	0.21303				14.256	-0.24604	0.12823
14.364	75.3602	0.11979				14.364	0.19253	0.21794				14.364	-0.25486	0.13058
14.472	75.3593	0.12016				14.472	0.19943	0.22285				14.472	-0.2638	0.13291
14.58	75.3585	0.1205				14.58	0.20645	0.22775				14.58	-0.27285	0.13522
14.688	75.3576	0.12083				14.688	0.21358	0.23264				14.688	-0.28201	0.1375
14.796	75.3568	0.12113				14.796	0.22083	0.23751				14.796	-0.29128	0.13976
14.904	75.356	0.12141				14.904	0.2282	0.24237				14.904	-0.30065	0.14199
15.012	75.3551	0.12166				15.012	0.23568	0.2472				15.012	-0.31011	0.1442
15.12	75.3543	0.12189				15.12	0.24327	0.25201				15.12	-0.31966	0.14637
15.228	75.3535	0.1221				15.228	0.25098	0.25679				15.228	-0.32929	0.14852
15.336	75.3526	0.12228				15.336	0.2588	0.26153				15.336	-0.339	0.15064
15.444	75.3518	0.12244				15.444	0.26674	0.26624				15.444	-0.34877	0.15273
15.552	75.351	0.12258				15.552	0.27479	0.27091				15.552	-0.35861	0.15478
15.66	75.3502	0.12269				15.66	0.28295	0.27553				15.66	-0.3685	0.1568
15.768	75.3494	0.12277				15.768	0.29122	0.28011				15.768	-0.37844	0.15879
15.876	75.3486	0.12283				15.876	0.2996	0.28463				15.876	-0.38841	0.16073
15.984	75.3478	0.12286				15.984	0.3081	0.2891				15.984	-0.39842	0.16264
16.092	75.347	0.12287				16.092	0.31671	0.29351				16.092	-0.40845	0.16451
16.2	75.3462	0.12285				16.2	0.32542	0.29786				16.2	-0.41849	0.16633
16.308	75.3454	0.1228				16.308	0.33424	0.30215				16.308	-0.42854	0.16811
16.416	75.3446	0.12272				16.416	0.34318	0.30637				16.416	-0.43858	0.16984
16.524	75.3438	0.12262				16.524	0.35222	0.31052				16.524	-0.44861	0.17153
16.632	75.343	0.12249				16.632	0.36136	0.3146				16.632	-0.45862	0.17316
16.74	75.3422	0.12233				16.74	0.37061	0.3186				16.74	-0.46859	0.17474
16.848	75.3414	0.12214				16.848	0.37997	0.32253				16.848	-0.47851	0.17626
16.956	75.3406	0.12193				16.956	0.38943	0.32637				16.956	-0.48838	0.17772
17.064	75.3397	0.12168				17.064	0.39899	0.33013				17.064	-0.49818	0.17912
17.172	75.3389	0.12141				17.172	0.40866	0.33381				17.172	-0.50791	0.18045
17.28	75.3381	0.12111				17.28	0.41842	0.3374				17.28	-0.51754	0.18173
17.388	75.3373	0.12078				17.388	0.42829	0.3409				17.388	-0.52707	0.18293
17.496	75.3365	0.12042				17.496	0.43826	0.34432				17.496	-0.53649	0.18406
17.604	75.3356	0.12004				17.604	0.44832	0.34765				17.604	-0.54578	0.18512
17.712	75.3348	0.11962				17.712	0.45848	0.35089				17.712	-0.55492	0.18611
17.82	75.334	0.11918				17.82	0.46874	0.35404				17.82	-0.56392	0.18702
17.928	75.3331	0.11871				17.928	0.47909	0.3571				17.928	-0.57274	0.18786
18.036	75.3323	0.11821				18.036	0.48953	0.36007				18.036	-0.58138	0.18863
18.144	75.3314	0.11768				18.144	0.50007	0.36296				18.144	-0.58982	0.18932
18.252	75.3305	0.11713				18.252	0.51069	0.36576				18.252	-0.59805	0.18994
18.36	75.3296	0.11655				18.36	0.52141	0.36848				18.36	-0.60606	0.19049
18.468	75.3287	0.11594				18.468	0.53222	0.37113				18.468	-0.61382	0.19098
18.576	75.3278	0.11531				18.576	0.54311	0.37369				18.576	-0.62132	0.19141
18.684	75.3269	0.11466				18.684	0.55409	0.37619				18.684	-0.62854	0.19178
18.792	75.326	0.11398				18.792	0.56515	0.37863				18.792	-0.63547	0.19212
18.9	75.3251	0.11329				18.9	0.5763	0.381				18.9	-0.64209	0.19242
19.008	75.3241	0.11257				19.008	0.58753	0.38333				19.008	-0.64838	0.19271
19.116	75.3231	0.11183				19.116	0.59883	0.38561				19.116	-0.65433	0.193
19.224	75.3222	0.11108				19.224	0.61022	0.38786				19.224	-0.65991	0.19331
19.332	75.3212	0.11031				19.332	0.62168	0.39008				19.332	-0.66511	0.19366
19.44	75.3202	0.10952				19.44	0.63322	0.39229				19.44	-0.66991	0.19409
19.548	75.3191	0.10873				19.548	0.64483	0.39451				19.548	-0.67428	0.19463
19.656	75.3181	0.10793				19.656	0.65652	0.39674				19.656	-0.67821	0.1953
19.764	75.317	0.10712				19.764	0.66827	0.39899				19.764	-0.68168	0.19616
19.872	75.316	0.10632				19.872	0.6801	0.4013				19.872	-0.68467	0.19725
20	75.3149	0.10551				20	0.69199	0.40367				20	-0.68715	0.19862

## Sheet: figure 3h
Pp (kPa)	H (mm)	SD	Pm (-kPa)	H (mm)	SD	Pp (kPa)	β (deg)	SD	Pm (-kPa)	β (deg)	SD	Pp (kPa)	α (deg)	SD	Pm (-kPa)	α (deg)	SD
0	75.49	0.03606	0	73.3805	0.56148	0	0	0	0	-0.78946	0.32056	0	0	0	0	-3.65262	0.31822
1	75.4905	0.03208	0.5	72.0841	0.76803	1	-0.04272	0.07827	0.5	-2.53749	1.05396	1	0.05004	0.01978	0.5	-3.44206	0.3541
2	75.4885	0.02899	1	69.9399	1.11998	2	-0.07606	0.12553	1	-5.58595	1.42315	2	0.07731	0.00995	1	-3.26888	0.43833
3	75.4843	0.02762	1.5	67.1757	1.54085	3	-0.10883	0.16952	1.5	-8.43519	1.13582	3	0.09511	0.0292	1.5	-1.83426	0.43979
4	75.4778	0.02879	2	64.1695	2.27292	4	-0.14098	0.21035	2	-10.814	0.56692	4	0.10395	0.04801	2	0.26641	0.34526
5	75.4692	0.03271	2.5	61.1863	2.99255	5	-0.17251	0.24816	2.5	-12.5855	0.19112	5	0.10435	0.0646	2.5	2.77882	0.23882
6	75.4587	0.03896	3	58.3988	3.47607	6	-0.20337	0.28305	3	-13.7162	0.65262	6	0.09681	0.07894	3	5.48778	0.31993
7	75.4463	0.04695	3.5	55.9069	3.64398	7	-0.23355	0.31515	3.5	-14.248	1.03185	7	0.0818	0.09113	3.5	8.21522	0.54716
8	75.4321	0.05622	4	53.7549	3.50725	8	-0.26303	0.34456	4	-14.2743	1.25884	8	0.05981	0.1013	4	10.8183	0.78597
9	75.4163	0.06644	4.5	51.9465	3.13101	9	-0.29178	0.37141	4.5	-13.9178	1.36072	9	0.03129	0.10956	4.5	13.1872	0.98135
10	75.3989	0.0774	5	50.4583	2.60922	10	-0.31978	0.39579	5	-13.3126	1.38344	10	-0.00331	0.11605	5	15.2435	1.10137
11	75.38	0.08896	5.5	49.2503	2.04684	11	-0.34702	0.41782	5.5	-12.5884	1.36823	11	-0.04354	0.12089	5.5	16.938	1.12527
12	75.3597	0.10103	6	48.275	1.55054	12	-0.37348	0.4376	6	-11.8588	1.3348	12	-0.08899	0.12421	6	18.2485	1.04259
13	75.3382	0.11352	6.5	47.4846	1.2253	13	-0.39914	0.45523	6.5	-11.2118	1.2786	13	-0.13922	0.12612	6.5	19.1785	0.85421
14	75.3154	0.12636	7	46.8355	1.14359	14	-0.42399	0.47082	7	-10.7039	1.18341	14	-0.19385	0.12675	7	19.7544	0.5743
15	75.2916	0.1395	7.1	46.2912	1.27374	15	-0.44801	0.48445	7.1	-10.3574	1.03792	15	-0.25246	0.1262	7.1	20.0242	0.23611
16	75.2667	0.15289				16	-0.4712	0.49623				16	-0.3147	0.12459
17	75.2409	0.1665				17	-0.49353	0.50626				17	-0.38017	0.12203
18	75.2142	0.18028				18	-0.51501	0.51461				18	-0.44853	0.11863
19	75.1868	0.1942				19	-0.53562	0.52139				19	-0.51942	0.11449
20	75.1586	0.20822				20	-0.55536	0.52667				20	-0.59252	0.10972
21	75.1298	0.22233				21	-0.57422	0.53054				21	-0.66749	0.10442
22	75.1005	0.23648				22	-0.5922	0.53308				22	-0.74403	0.0987
23	75.0707	0.25067				23	-0.6093	0.53438				23	-0.82183	0.09266
24	75.0404	0.26486				24	-0.6255	0.53451				24	-0.9006	0.08642
25	75.0098	0.27903				25	-0.64082	0.53355				25	-0.98007	0.08009
26	74.9788	0.29318				26	-0.65526	0.53156				26	-1.05996	0.0738
27	74.9477	0.30727				27	-0.66881	0.52863				27	-1.14003	0.06769
28	74.9163	0.32131				28	-0.68148	0.52481				28	-1.22002	0.06191
29	74.8849	0.33526				29	-0.69328	0.52018				29	-1.29971	0.05663
30	74.8533	0.34914				30	-0.7042	0.5148				30	-1.37888	0.05207
31	74.8217	0.36291				31	-0.71427	0.50873				31	-1.45731	0.04842
32	74.7902	0.37658				32	-0.72349	0.50204				32	-1.5348	0.04587
33	74.7587	0.39014				33	-0.73186	0.49477				33	-1.61118	0.04453
34	74.7273	0.40357				34	-0.73941	0.48699				34	-1.68627	0.04443
35	74.696	0.41688				35	-0.74613	0.47875				35	-1.75989	0.04544
36	74.665	0.43006				36	-0.75206	0.4701				36	-1.83191	0.04737
37	74.6342	0.4431				37	-0.75719	0.4611				37	-1.90218	0.04996
38	74.6036	0.45601				38	-0.76156	0.45178				38	-1.97056	0.05298
39	74.5733	0.46877				39	-0.76517	0.44219				39	-2.03695	0.05621
40	74.5433	0.48139				40	-0.76805	0.43239				40	-2.10124	0.05951
41	74.5136	0.49386				41	-0.77022	0.4224				41	-2.16333	0.06274
42	74.4844	0.50618				42	-0.7717	0.41227				42	-2.22314	0.06579
43	74.4555	0.51835				43	-0.77251	0.40204				43	-2.2806	0.06861
44	74.427	0.53035				44	-0.77268	0.39175				44	-2.33564	0.07112
45	74.3989	0.5422				45	-0.77223	0.38142				45	-2.38822	0.0733
46	74.3713	0.55387				46	-0.77119	0.37109				46	-2.43831	0.07512
47	74.3441	0.56537				47	-0.76959	0.3608				47	-2.48587	0.07655
48	74.3174	0.57669				48	-0.76746	0.35058				48	-2.53089	0.07759
49	74.2911	0.58782				49	-0.76484	0.34044				49	-2.57337	0.07824
50	74.2653	0.59875				50	-0.76174	0.33043				50	-2.61332	0.07849
51	74.2399	0.60947				51	-0.75821	0.32057				51	-2.65076	0.07835
52	74.2151	0.61997				52	-0.75428	0.31088				52	-2.68571	0.07784
53	74.1907	0.63023				53	-0.74999	0.30139				53	-2.71823	0.07698
54	74.1668	0.64024				54	-0.74538	0.29213				54	-2.74837	0.07579
55	74.1433	0.64998				55	-0.74048	0.28311				55	-2.77619	0.07429
56	74.1203	0.65943				56	-0.73534	0.27437				56	-2.80177	0.07251
57	74.0977	0.66856				57	-0.72999	0.26592				57	-2.8252	0.0705
58	74.0755	0.67736				58	-0.72449	0.2578				58	-2.84659	0.06828
59	74.0537	0.6858				59	-0.71887	0.25002				59	-2.86603	0.06591
60	74.0324	0.69384				60	-0.71317	0.24261				60	-2.88367	0.06342
61	74.0114	0.70147				61	-0.70746	0.23559				61	-2.89962	0.06087
62	73.9907	0.70864				62	-0.70177	0.229				62	-2.91405	0.05832
63	73.9703	0.71532				63	-0.69615	0.22285				63	-2.9271	0.05581
64	73.9503	0.72147				64	-0.69066	0.21718				64	-2.93895	0.0534
65	73.9304	0.72706				65	-0.68535	0.21201				65	-2.94977	0.05117
66	73.9109	0.73204				66	-0.68027	0.20737				66	-2.95976	0.04918
67	73.8915	0.73638				67	-0.67547	0.20329				67	-2.96913	0.0475
68	73.8722	0.74002				68	-0.67102	0.1998				68	-2.97809	0.04621
69	73.8531	0.74291				69	-0.66696	0.19693				69	-2.98686	0.04539
70	73.834	0.74502				70	-0.66336	0.19471				70	-2.99569	0.04512
71	73.815	0.7463				71	-0.66028	0.19316				71	-3.00482	0.04549
72	73.7959	0.74668				72	-0.65778	0.19231				72	-3.01452	0.0466
73	73.7768	0.74613				73	-0.65592	0.19219				73	-3.02506	0.04854
74	73.7575	0.74459				74	-0.65477	0.1928				74	-3.03672	0.05142
75	73.738	0.74202				75	-0.65439	0.19419				75	-3.0498	0.05533
76	73.7183	0.73835				76	-0.65484	0.19636				76	-3.0646	0.0604
77	73.6984	0.73355				77	-0.6562	0.19933				77	-3.08145	0.06672
78	73.678	0.72758				78	-0.65853	0.20313				78	-3.10068	0.0744
79	73.6573	0.72039				79	-0.66191	0.20776				79	-3.12263	0.08356
80	73.636	0.71194				80	-0.6664	0.21324				80	-3.14764	0.09432
81	73.6142	0.70222				81	-0.67208	0.21959				81	-3.17609	0.1068
82	73.5918	0.6912				82	-0.67903	0.22683				82	-3.20835	0.12112
83	73.5687	0.67888				83	-0.68732	0.23499				83	-3.24482	0.13742
84	73.5448	0.66528				84	-0.69702	0.2441				84	-3.28588	0.15581
85	73.52	0.65044				85	-0.70822	0.25417				85	-3.33195	0.17645
86	73.4943	0.63441				86	-0.72099	0.26526				86	-3.38345	0.19946
87	73.4676	0.61731				87	-0.73542	0.27739				87	-3.44081	0.22499
88	73.4398	0.5993				88	-0.75159	0.29062				88	-3.50449	0.2532
89	73.4108	0.58058				89	-0.76957	0.30499				89	-3.57494	0.28422
90	73.3805	0.56148				90	-0.78946	0.32056				90	-3.65262	0.31822

[truncated: 23 more sheets: figure 4e, figure S2, figure S7, figure S8, figure S10, figure S11, figure S12, figure S13, figure S14, figure S15, figure S16, figure S17, figure S18, figure S19, figure S20a, figure S20b, figure S20c, figure S21a, figure S21b, figure S21c …]
